# Supplementary material for: Hedgehog-interacting protein orchestrates alveologenesis and protects against bronchopulmonary dysplasia and emphysema
Source: Sci Adv. 2025 May 7;11(19):eadu2958. doi: 10.1126/sciadv.adu2958 (PMC12057671; doi:10.1126/sciadv.adu2958)
Supplement: Supplementary file 2 — Tables S1 to S5 [file sciadv.adu2958_tables_s1_to_s5.zip]

Archive with 1 entries (1 files):
- adu2958_tables_s1_to_s5.xlsx
