# Supplementary material for: Hedgehog-interacting protein orchestrates alveologenesis and protects against bronchopulmonary dysplasia and emphysema
Source: Sci Adv. 2025 May 7;11(19):eadu2958. doi: 10.1126/sciadv.adu2958 (PMC12057671; doi:10.1126/sciadv.adu2958)
Supplement: Supplementary file 2 — Tables S1 to S5 [file sciadv.adu2958_tables_s1_to_s5.zip › adu2958_tables_s1_to_s5.xlsx]

## Sheet: S.Table 1.Fibroblast marker
Alveolar myofibroblasts (ALMFs) Top100 markers							Ductal myofibroblasts (DMFs) Top100 markers							Peribronchial fibroblasts Top100 markers							Adventitial fibroblasts Top100 markers							Distal fibroblasts Top100 markers
Gene	p_val	avg_log2FC	pct.1	pct.2	p_val_adj		Gene	p_val	avg_log2FC	pct.1	pct.2	p_val_adj		Gene	p_val	avg_log2FC	pct.1	pct.2	p_val_adj		Gene	p_val	avg_log2FC	pct.1	pct.2	p_val_adj		Gene	p_val	avg_log2FC	pct.1	pct.2	p_val_adj
Vsnl1	0	1.51221	0.445	0.081	0		Aspn	0	2.13128	0.948	0.435	0		Actc1	1.92873e-241	5.29219	0.558	0.025	3.88504e-237		Dcn	0	4.71438	0.879	0.055	0		Hbb-bs	9.03155e-97	2.61103	0.612	0.628	1.81923e-92
Car2	0	1.43449	0.734	0.342	0		Hhip	0	1.83129	0.702	0.29	0		Cnn1	0	3.56798	0.771	0.03	0		Serpinf1	0	3.91024	0.798	0.021	0		Crabp1	2.62137e-60	2.08182	0.283	0.07	5.28022e-56
Eng	0	1.42541	0.585	0.264	0		Igfbp5	0	1.53055	0.685	0.269	0		Actg2	0	3.34411	0.901	0.119	0		Col1a1	0	3.46506	1	0.945	0		Gyg	3.44451e-71	1.86645	0.587	0.349	6.93829e-67
Ltbp2	0	1.40193	0.917	0.577	0		Junb	6.98101e-129	1.43707	0.554	0.364	1.40619e-124		Acta2	0	3.25681	0.997	0.59	0		Clec3b	0	3.14328	0.96	0.271	0		Limch1	1.30254e-86	1.85765	0.829	0.355	2.62371e-82
Egfem1	0	1.39628	0.804	0.338	0		Wnt5a	0	1.34083	0.865	0.406	0		Myh11	0	3.09543	0.969	0.308	0		Cpz	0	3.01013	0.694	0.031	0		Mfap4	5.12288e-95	1.78229	0.972	0.777	1.0319e-90
Agt	0	1.30735	0.763	0.367	0		Crip1	0	1.32491	0.913	0.527	0		Tpm2	0	2.75038	0.964	0.397	0		Col1a2	0	2.89844	0.999	0.963	0		Inmt	8.6596e-53	1.679	0.57	0.263	1.7443e-48
Gm13889	0	1.25463	0.877	0.52	0		Fos	1.01891e-101	1.30316	0.426	0.281	2.05239e-97		Tagln	2.47027e-301	2.47111	1	0.746	4.97587e-297		Col14a1	0	2.77996	0.835	0.175	0		Macf1	2.82351e-82	1.65227	0.895	0.749	5.68739e-78
Gucy1a1	9.68741e-240	1.22265	0.518	0.247	1.95133e-235		Enpp2	5.18773e-225	1.30315	0.575	0.248	1.04496e-220		Ednrb	4.24918e-245	2.46044	0.847	0.126	8.55912e-241		Pi16	0	2.53259	0.394	0.004	0		Tns1	4.96354e-92	1.59049	0.808	0.601	9.99807e-88
Cyp2e1	2.4563e-210	1.17653	0.457	0.155	4.94772e-206		Egr1	1.97319e-125	1.26552	0.528	0.326	3.97459e-121		Des	2.18598e-219	2.40894	0.935	0.37	4.40323e-215		Col15a1	0	2.4937	0.607	0.108	0		Nebl	2.507e-41	1.56896	0.409	0.205	5.04984e-37
Tmem178	3.53121e-258	1.13132	0.521	0.202	7.11292e-254		Enpp1	6.46374e-297	1.25799	0.471	0.117	1.30199e-292		Myl9	0	2.39458	0.992	0.622	0		Gpc3	0	2.46562	0.925	0.252	0		Npnt	3.23541e-73	1.56567	0.818	0.313	6.51709e-69
Etv1	2.96472e-255	1.11932	0.435	0.15	5.97183e-251		Thbs2	4.57391e-282	1.24079	0.621	0.24	9.21323e-278		Ehd4	7.64997e-210	2.17899	0.839	0.186	1.54093e-205		Igfbp6	0	2.43275	0.673	0.119	0		Specc1l	2.05157e-74	1.56026	0.503	0.329	4.13248e-70
Cd248	4.06662e-188	1.06651	0.555	0.311	8.19139e-184		Ier3	2.97544e-175	1.21009	0.449	0.179	5.99344e-171		Scx	2.64315e-163	2.08057	0.652	0.086	5.3241e-159		Gsn	0	2.20734	0.997	0.925	0		Gm42418	7.29e-51	1.40219	0.997	0.999	1.46843e-46
Pdgfra	1.73785e-285	1.06018	0.809	0.581	3.50055e-281		Prnp	0	1.18682	0.774	0.396	0		Gadd45g	4.86562e-113	2.03956	0.61	0.145	9.80082e-109		Mfap5	0	2.2009	0.908	0.339	0		mt-Co1	4.2319e-127	1.40073	0.797	0.93	8.52431e-123
Nes	1.19285e-201	1.04629	0.523	0.243	2.40276e-197		Pcsk5	0	1.18492	0.852	0.469	0		Sbspon	1.71338e-189	1.91203	0.47	0.013	3.45126e-185		Igfbp4	0	2.18974	0.958	0.535	0		Ankrd13a	5.51181e-80	1.39471	0.304	0.233	1.11024e-75
Ccdc3	9.7851e-220	1.04597	0.591	0.274	1.97101e-215		Igf1	5.47305e-272	1.1791	0.753	0.422	1.10244e-267		Myl6	1.12722e-298	1.83663	1	0.883	2.27055e-294		Aebp1	0	2.18685	0.753	0.241	0		Rras2	7.19599e-67	1.34403	0.304	0.199	1.44949e-62
Penk	2.10893e-172	1.04129	0.364	0.124	4.24801e-168		Lgr6	2.92326e-295	1.16305	0.468	0.111	5.88833e-291		Postn	1.14588e-106	1.71659	0.66	0.155	2.30815e-102		Htra3	0	2.14951	0.647	0.084	0		Sftpc	1.15976e-79	1.33316	0.962	0.976	2.3361e-75
Pde5a	1.96857e-277	1.02615	0.797	0.546	3.96529e-273		Filip1l	0	1.13265	0.836	0.455	0		Cd9	5.22362e-147	1.62762	0.852	0.227	1.05219e-142		C3	2.43306e-228	2.10028	0.312	0.032	4.90092e-224		Scube2	7.87346e-28	1.32849	0.493	0.24	1.58595e-23
Tgfbi	0	1.02159	0.969	0.566	0		Serpine2	0	1.125	0.957	0.753	0		Grem2	3.96144e-89	1.6182	0.675	0.24	7.97953e-85		C1s1	0	2.07085	0.754	0.141	0		Ces1d	3.03114e-40	1.32315	0.21	0.101	6.10562e-36
Spry1	0	1.01031	0.867	0.559	0		Net1	3.29228e-306	1.11127	0.721	0.316	6.63164e-302		Lmod1	6.8588e-150	1.5986	0.608	0.074	1.38157e-145		C1ra	0	2.02544	0.723	0.138	0		Fn1	5.39518e-46	1.28944	0.815	0.544	1.08675e-41
Rerg	4.09159e-206	1.00093	0.42	0.159	8.2417e-202		Loxl2	5.99609e-300	1.09571	0.756	0.382	1.20779e-295		Tpm1	1.40455e-188	1.57166	0.997	0.809	2.82919e-184		Rbp4	0	2.02009	0.588	0.075	0		Spon1	7.3127e-30	1.27594	0.416	0.249	1.473e-25
Atp2b1	9.41496e-258	0.989745	0.676	0.467	1.89646e-253		Hmcn1	2.11515e-257	1.07889	0.928	0.771	4.26054e-253		Mylk	4.15794e-144	1.50725	0.951	0.678	8.37533e-140		Col3a1	0	1.97823	0.999	0.993	0		Fhl1	1.65214e-68	1.27496	0.86	0.805	3.32791e-64
Wnt11	2.12409e-245	0.986403	0.709	0.357	4.27854e-241		Mustn1	0	1.06889	0.988	0.528	0		Hspb1	3.28458e-94	1.49524	0.756	0.262	6.61613e-90		Lum	5.16147e-185	1.89002	0.273	0.034	1.03967e-180		Hbb-bt	1.81469e-35	1.27192	0.182	0.172	3.65533e-31
Trim67	3.46283e-189	0.976919	0.445	0.171	6.97518e-185		Sema3c	3.65506e-290	1.06886	0.731	0.344	7.36238e-286		Synpo2	1.47057e-114	1.47823	0.509	0.067	2.96216e-110		Cxcl12	0	1.86297	0.467	0.046	0		Sftpa1	1.53351e-74	1.26979	0.388	0.346	3.08895e-70
Stc1	1.99157e-156	0.975074	0.202	0.039	4.01163e-152		Map1b	1.60614e-280	1.05708	0.657	0.264	3.23525e-276		Mgll	3.17428e-108	1.47467	0.719	0.207	6.39395e-104		Pcolce	0	1.8576	0.857	0.422	0		Itga8	3.74241e-30	1.26237	0.566	0.295	7.53833e-26
Pdgfrb	7.13778e-175	0.970335	0.494	0.264	1.43776e-170		Tgfbi	0	1.0457	0.973	0.577	0		Chrm2	1.17706e-92	1.44885	0.317	0.021	2.37094e-88		Serping1	0	1.79193	0.97	0.809	0		Tns3	5.9578e-65	1.26181	0.423	0.348	1.20008e-60
P2ry14	3.46811e-215	0.966895	0.674	0.347	6.9858e-211		Ier2	7.27615e-98	1.03771	0.532	0.381	1.46564e-93		Map1b	4.6438e-119	1.44857	0.878	0.352	9.35401e-115		Itm2a	0	1.77337	0.615	0.142	0		C7	7.589e-20	1.25466	0.416	0.217	1.52865e-15
Adamts10	1.05174e-274	0.948608	0.856	0.693	2.11851e-270		Pdlim3	0	1.03268	0.86	0.377	0		Ngb	4.07174e-83	1.42967	0.494	0.097	8.20171e-79		Ccl11	0	1.70365	0.325	0.006	0		Prex2	1.83149e-52	1.24928	0.577	0.452	3.68917e-48
Mustn1	0	0.948557	0.958	0.527	0		Col12a1	2.49989e-214	1.02922	0.413	0.12	5.03553e-210		Pdlim3	7.38059e-113	1.40513	0.948	0.493	1.48667e-108		Entpd2	0	1.68268	0.382	0.011	0		Hsd11b1	4.34617e-25	1.23145	0.413	0.236	8.75449e-21
Arhgap42	5.31874e-178	0.912809	0.553	0.314	1.07135e-173		P4ha3	5.3879e-267	1.01272	0.585	0.208	1.08528e-262		Asb2	5.06927e-145	1.40293	0.491	0.035	1.0211e-140		Cygb	0	1.67318	0.798	0.351	0		Tcf21	1.16854e-27	1.22629	0.479	0.328	2.35379e-23
Ghr	1.73457e-227	0.909758	0.762	0.501	3.49394e-223		Zfp36	1.48724e-93	1.0054	0.481	0.484	2.99574e-89		Dstn	2.90415e-121	1.37322	0.909	0.548	5.84984e-117		Osr1	5.15089641589649e-313	1.65672	0.56	0.126	0		Lyz2	7.24348e-88	1.19542	0.388	0.396	1.45905e-83
Card9	2.49339e-183	0.905633	0.22	0.034	5.02244e-179		Lgals1	0	0.990088	0.993	0.881	0		Hhip	1.87097e-94	1.37217	0.886	0.384	3.76869e-90		Sparc	0	1.65413	0.997	0.988	0		Cnn2	1.42955e-86	1.18924	0.528	0.569	2.87954e-82
Ddit4	1.57001e-123	0.888869	0.395	0.2	3.16248e-119		Efnb2	9.41314e-166	0.979877	0.364	0.113	1.89609e-161		Tnnt2	1.71589e-93	1.35959	0.216	0.003	3.45631e-89		Igfbp3	3.49443e-201	1.64139	0.579	0.21	7.03883e-197		Lbh	3.84933e-55	1.17064	0.385	0.327	7.7537e-51
Ntn4	5.67862e-161	0.886215	0.574	0.3	1.14384e-156		Prss35	1.31205e-187	0.975751	0.37	0.105	2.64285e-183		Gpx1	7.92774e-114	1.33278	0.932	0.562	1.59689e-109		Ccdc80	4.00861e-288	1.6274	0.645	0.209	8.07455e-284		Slit2	9.58203e-37	1.15807	0.315	0.216	1.93011e-32
Prr5l	1.96835e-163	0.883299	0.268	0.071	3.96486e-159		Rhou	3.5337e-240	0.972719	0.608	0.256	7.11794e-236		Svil	1.11976e-123	1.28078	0.961	0.631	2.25553e-119		Slc43a3	1.48742e-277	1.61373	0.573	0.145	2.99611e-273		Adamtsl2	2.1421e-48	1.14898	0.315	0.288	4.31483e-44
Tsc22d3	1.01164e-236	0.882874	0.869	0.761	2.03774e-232		Jun	5.23548e-120	0.919208	0.783	0.597	1.05458e-115		Lgr6	3.78734e-96	1.27663	0.694	0.19	7.62884e-92		Igfbp7	0	1.60525	0.985	0.936	0		Mettl21e	5.19979e-37	1.1484	0.154	0.076	1.04739e-32
Nnat	9.9032e-82	0.878234	0.398	0.216	1.9948e-77		Pde4b	5.05813e-209	0.916931	0.588	0.257	1.01886e-204		Mrvi1	1.37518e-112	1.26685	0.384	0.027	2.77003e-108		Tspan11	0	1.59684	0.473	0.032	0		Cacna1d	2.49434e-52	1.1457	0.206	0.153	5.02434e-48
Pten	3.42649e-197	0.866138	0.597	0.405	6.90198e-193		Cdh4	1.74111e-211	0.908262	0.379	0.096	3.50712e-207		Otof	3.47954e-107	1.26284	0.348	0.02	7.00884e-103		Akap12	3.47616e-288	1.55851	0.736	0.254	7.00202e-284		Col23a1	2.82823e-36	1.13626	0.206	0.152	5.69691e-32
Slc9a3r2	1.97395e-144	0.82771	0.399	0.221	3.97614e-140		Tjp2	7.78416e-226	0.905782	0.586	0.238	1.56796e-221		Lpp	4.94025e-109	1.24486	0.922	0.538	9.95114e-105		S100a6	0	1.54352	0.83	0.37	0		Tgm2	1.33253e-48	1.11861	0.315	0.274	2.68411e-44
Chp2	9.77998e-137	0.824672	0.295	0.094	1.96998e-132		Wnt11	4.8852e-273	0.905755	0.748	0.353	9.84026e-269		Ptgis	1.21274e-88	1.23272	0.852	0.399	2.44282e-84		Cfh	1.45877e-301	1.53539	0.703	0.207	2.93839e-297		mt-Atp8	3.7465e-107	1.11447	0.601	0.805	7.54657e-103
Tbx4	4.25823e-193	0.81598	0.712	0.525	8.57735e-189		Gem	3.71819e-157	0.890762	0.432	0.169	7.48955e-153		Kcnk3	1.15399e-74	1.23055	0.691	0.252	2.32449e-70		Ifitm1	5.23331e-202	1.47965	0.368	0.065	1.05415e-197		Zyx	1.13278e-84	1.11267	0.612	0.656	2.28176e-80
Dleu2	1.56468e-128	0.809646	0.357	0.153	3.15173e-124		Rgs5	4.02013e-174	0.885261	0.314	0.076	8.09775e-170		Carmn	3.09073e-50	1.22701	0.566	0.236	6.22566e-46		Cpxm1	7.12111e-280	1.46221	0.49	0.09	1.43441e-275		AY036118	8.48316e-31	1.11087	0.934	0.984	1.70876e-26
Lnx1	1.29317e-99	0.806304	0.232	0.089	2.60484e-95		Sntg2	3.15191e-196	0.882346	0.425	0.134	6.34888e-192		Junb	1.46619e-35	1.21648	0.681	0.406	2.95335e-31		Pid1	1.86612e-278	1.43173	0.503	0.093	3.75892e-274		Fabp3	3.96096e-29	1.11085	0.122	0.066	7.97856e-25
Lhfp	5.76802e-239	0.805749	0.824	0.667	1.16185e-234		Spon2	4.10691e-190	0.869632	0.807	0.522	8.27254e-186		Enpp2	4.97338e-63	1.21548	0.745	0.321	1.00179e-58		Tnxb	3.41091e-220	1.42959	0.733	0.352	6.87059e-216		Adh1	5.10216e-39	1.10544	0.343	0.278	1.02773e-34
Entpd1	1.51045e-116	0.805145	0.52	0.282	3.04249e-112		Socs3	8.2448e-84	0.86691	0.282	0.121	1.66075e-79		Fos	2.12968e-30	1.21169	0.577	0.31	4.28981e-26		Fbln5	4.98117e-204	1.3866	0.629	0.231	1.00336e-199		Gm49708	1.22358e-27	1.10538	0.227	0.223	2.46467e-23
6330403K07Rik	3.0043e-146	0.804348	0.537	0.282	6.05156e-142		Thbs1	9.6768e-272	0.861037	0.897	0.577	1.9492e-267		Rrad	1.50419e-52	1.20131	0.351	0.077	3.02989e-48		Ly6a	2.06623e-208	1.37999	0.189	0.002	4.162e-204		Gm26917	3.92873e-65	1.10431	0.353	0.537	7.91365e-61
Hilpda	4.59186e-114	0.801091	0.252	0.102	9.24938e-110		Ace	8.86408e-162	0.859481	0.272	0.06	1.78549e-157		Atp1b1	6.89815e-78	1.18719	0.377	0.05	1.38949e-73		Fbln1	6.87417e-257	1.37517	0.825	0.579	1.38466e-252		Rbp1	9.62872e-77	1.09215	0.444	0.484	1.93951e-72
Ddr2	6.1668e-158	0.799062	0.594	0.401	1.24218e-153		Scx	6.92387e-172	0.854667	0.261	0.051	1.39468e-167		Tcap	1.70553e-92	1.17459	0.239	0.006	3.43545e-88		Dpep1	5.87894e-255	1.35589	0.703	0.236	1.18419e-250		Ppp1r14a	1.3157e-87	1.0884	0.409	0.42	2.65021e-83
Acap2	5.18988e-177	0.799047	0.644	0.488	1.0454e-172		Tppp3	8.79025e-117	0.848673	0.346	0.136	1.77062e-112		Ramp1	1.00886e-59	1.16717	0.517	0.151	2.03214e-55		Meg3	1.05913e-181	1.34971	0.338	0.056	2.13341e-177		Gpx3	3.84417e-54	1.082	0.483	0.458	7.74332e-50
Tenm4	7.82904e-127	0.794633	0.297	0.108	1.577e-122		Crip2	0	0.847238	0.965	0.698	0		Ano1	9.75707e-95	1.15162	0.309	0.018	1.96537e-90		Smoc2	9.38092e-234	1.3388	0.36	0.045	1.8896e-229		Cdo1	4.327e-61	1.07922	0.301	0.284	8.71588e-57
Lmcd1	1.15372e-106	0.790402	0.356	0.164	2.32393e-102		Ece1	3.95121e-138	0.844974	0.43	0.183	7.95892e-134		Gm48529	6.33522e-65	1.14981	0.403	0.081	1.2761e-60		Apod	1.15553e-165	1.32048	0.275	0.037	2.32759e-161		Cxcl14	1.62069e-20	1.06907	0.479	0.27	3.26457e-16
Hlf	3.17195e-131	0.775167	0.493	0.277	6.38926e-127		Tnc	2.31107e-236	0.835847	0.843	0.509	4.6552e-232		Pcp4l1	6.11266e-98	1.13468	0.229	0.004	1.23127e-93		Phlda1	5.69621e-186	1.28816	0.739	0.42	1.14739e-181		mt-Co3	1.88293e-100	1.06308	0.451	0.588	3.79278e-96
Socs2	1.0016e-183	0.768332	0.762	0.555	2.01752e-179		Pamr1	2.27144e-206	0.826178	0.701	0.365	4.57535e-202		Wfdc1	2.70363e-71	1.12038	0.608	0.184	5.44591e-67		Abi3bp	2.12156e-248	1.28231	0.783	0.382	4.27347e-244		Ptprd	7.52683e-37	1.05445	0.43	0.379	1.51613e-32
2024-09-09	5.78345e-120	0.760522	0.375	0.19	1.16496e-115		P2ry14	4.84229e-274	0.811013	0.732	0.335	9.75383e-270		Aspn	2.56585e-93	1.11967	0.971	0.561	5.16839e-89		Fbln2	5.63446e-285	1.28198	0.278	0.007	1.13495e-280		mt-Co2	7.12474e-103	1.05179	0.64	0.803	1.43514e-98
Otulinl	3.42745e-102	0.760031	0.46	0.273	6.90391e-98		Pam	9.14071e-245	0.810437	0.916	0.735	1.84121e-240		Filip1l	2.16317e-76	1.11824	0.922	0.545	4.35727e-72		Scara5	3.71289e-243	1.25588	0.284	0.017	7.47887e-239		Dpt	3.76318e-67	1.05062	0.514	0.531	7.58018e-63
Tspan7	7.02263e-124	0.759805	0.342	0.147	1.41457e-119		Des	1.38445e-252	0.797	0.668	0.287	2.78869e-248		Kcnj8	9.99411e-49	1.09035	0.634	0.288	2.01311e-44		Mmp3	2.29808e-104	1.23882	0.129	0.008	4.62902e-100		Heg1	6.68588e-66	1.04994	0.336	0.397	1.34674e-61
Fam162b	1.66964e-153	0.757093	0.202	0.037	3.36315e-149		Lpar1	5.99069e-162	0.78836	0.61	0.329	1.2067e-157		Ckb	1.21597e-97	1.0871	0.995	0.794	2.44933e-93		Cav1	5.77396e-144	1.2378	0.502	0.213	1.16305e-139		Palld	3.21726e-83	1.04216	0.413	0.488	6.48052e-79
Kcns3	5.84992e-125	0.750786	0.428	0.244	1.17835e-120		Rgs2	1.67204e-166	0.785096	0.616	0.308	3.36798e-162		Id4	4.56111e-72	1.08661	0.361	0.05	9.18744e-68		Col5a1	0	1.2289	0.956	0.851	0		Wnt2	8.67773e-35	1.04056	0.175	0.109	1.74795e-30
Tecr	3.28171e-160	0.750088	0.566	0.447	6.61035e-156		Gpc4	8.70314e-152	0.777936	0.429	0.165	1.75307e-147		Hspb7	2.14789e-75	1.08034	0.397	0.062	4.3265e-71		Prss23	1.97026e-263	1.18979	0.285	0.012	3.9687e-259		Csrp1	3.59132e-75	1.03565	0.752	0.877	7.23401e-71
Foxf2	5.08925e-122	0.742908	0.433	0.249	1.02513e-117		Ednrb	2.79494e-134	0.742835	0.309	0.097	5.62985e-130		Rgs5	7.07187e-57	1.06205	0.475	0.128	1.42449e-52		Mt1	6.54896e-61	1.15877	0.355	0.161	1.31916e-56		mt-Nd1	1.34769e-90	1.02863	0.367	0.464	2.71464e-86
Jade1	8.36071e-124	0.741076	0.295	0.122	1.6841e-119		Ckb	1.81406e-282	0.742105	0.963	0.74	3.65406e-278		Nkd1	4.25565e-62	1.05713	0.639	0.237	8.57215e-58		Ctsk	1.59438e-161	1.1428	0.449	0.14	3.21156e-157		Nt5dc2	9.50802e-57	1.02472	0.241	0.244	1.9152e-52
Bmp2	1.87866e-122	0.736484	0.196	0.044	3.78419e-118		Ehd4	1.5142e-152	0.740705	0.397	0.141	3.05005e-148		Ccdc107	2.2664e-56	1.04224	0.566	0.214	4.56522e-52		Postn	3.02811e-49	1.13238	0.306	0.152	6.09953e-45		Wfdc2	7.24879e-43	1.01782	0.147	0.101	1.46012e-38
Ptges	1.40031e-96	0.73508	0.308	0.157	2.82065e-92		Spry1	1.78449e-228	0.738641	0.877	0.564	3.5945e-224		Atp2a2	3.27393e-45	1.03799	0.688	0.388	6.59468e-41		Pdgfrl	1.17363e-176	1.11909	0.716	0.396	2.36404e-172		Adarb1	1.74159e-59	1.01152	0.28	0.281	3.50809e-55
Adgre5	1.81207e-111	0.733586	0.434	0.252	3.65005e-107		Cd9	1.79011e-104	0.736769	0.413	0.19	3.60582e-100		Gja1	7.68997e-61	1.03265	0.338	0.053	1.54899e-56		Slit3	1.03244e-162	1.11143	0.575	0.213	2.07965e-158		mt-Cytb	1.54622e-87	1.00325	0.573	0.745	3.11456e-83
Adgrl3	1.43619e-110	0.732291	0.301	0.127	2.89293e-106		Amotl1	1.61852e-121	0.728675	0.42	0.19	3.26018e-117		Kank1	2.06572e-73	1.02046	0.53	0.128	4.16099e-69		Il11ra1	1.43197e-191	1.11053	0.763	0.448	2.88442e-187		Slc38a5	2.50637e-31	0.99848	0.245	0.191	5.04859e-27
Slc25a42	4.18216e-108	0.731437	0.363	0.189	8.42412e-104		Ogfrl1	7.18026e-125	0.725744	0.456	0.213	1.44632e-120		Gem	1.17371e-50	1.01013	0.595	0.227	2.36421e-46		Podn	7.96834e-156	1.10864	0.386	0.096	1.60506e-151		Tacc1	1.26281e-96	0.994353	0.381	0.444	2.54368e-92
Tnc	2.65239e-176	0.717379	0.805	0.515	5.3427e-172		Cdc42ep3	6.35314e-118	0.707931	0.422	0.19	1.27971e-113		Ppp1r12a	4.66015e-49	1.00699	0.665	0.33	9.38695e-45		Srpx	7.85211e-178	1.10537	0.487	0.148	1.58165e-173		Adamts17	1.9748e-55	0.988526	0.304	0.352	3.97783e-51
Crip2	1.034e-218	0.713254	0.919	0.709	2.08279e-214		Myh11	8.8272e-232	0.703179	0.591	0.236	1.77806e-227		Hpse2	1.83076e-80	1.00647	0.371	0.045	3.68771e-76		Ltbp4	4.79074e-238	1.0989	0.913	0.787	9.65e-234		Smim41	3.23149e-33	0.983054	0.273	0.21	6.50919e-29
Fam129a	4.06892e-127	0.706519	0.633	0.424	8.19602e-123		Nupr1	2.94899e-168	0.70067	0.842	0.602	5.94015e-164		Rgs2	2.04296e-60	0.996379	0.792	0.377	4.11514e-56		S100a10	5.30674e-179	1.09838	0.738	0.486	1.06894e-174		G0s2	4.1277e-27	0.974103	0.535	0.474	8.31443e-23
Cdkn2c	2.84591e-100	0.703734	0.334	0.157	5.73253e-96		Atrnl1	6.15663e-144	0.700374	0.55	0.269	1.24013e-139		Pdlim4	2.68804e-79	0.99102	0.387	0.052	5.41452e-75		Cd34	1.3829e-174	1.09361	0.735	0.382	2.78559e-170		Enpep	6.37696e-16	0.966965	0.427	0.267	1.28451e-11
Gucy1b1	2.05134e-91	0.699992	0.272	0.121	4.13201e-87		Grem2	7.51299e-96	0.693151	0.411	0.199	1.51334e-91		Jun	4.02856e-38	0.990484	0.883	0.639	8.11472e-34		Plpp3	5.98913e-203	1.08541	0.882	0.611	1.20639e-198		Ablim3	1.79971e-48	0.960078	0.147	0.134	3.62515e-44
Cd44	4.44007e-107	0.698185	0.425	0.248	8.94363e-103		Nnat	6.73255e-76	0.67791	0.41	0.217	1.35614e-71		Mcam	2.76499e-75	0.989081	0.294	0.025	5.56951e-71		Col5a2	2.80456e-231	1.08163	0.907	0.732	5.64923e-227		Tmsb10	2.64517e-52	0.957951	0.965	0.985	5.32817e-48
Grb10	1.99053e-145	0.688653	0.741	0.61	4.00952e-141		Pdlim1	6.50631e-118	0.674513	0.277	0.086	1.31057e-113		Tceal3	6.66831e-73	0.988871	0.421	0.074	1.3432e-68		Lamc3	1.22368e-82	1.08152	0.204	0.053	2.46486e-78		Col13a1	1.27382e-27	0.957672	0.28	0.214	2.56585e-23
Sox4	1.16727e-98	0.685189	0.572	0.404	2.35124e-94		Tagln	1.73961e-163	0.673217	0.909	0.698	3.5041e-159		Lgals1	2.45259e-96	0.986456	0.997	0.908	4.94025e-92		C4b	5.51049e-130	1.06937	0.219	0.03	1.10998e-125		Slc7a10	3.01745e-23	0.956411	0.164	0.117	6.07805e-19
Ntrk3	8.66195e-90	0.667996	0.337	0.169	1.74478e-85		Gper1	1.81386e-125	0.670939	0.288	0.087	3.65366e-121		Flna	8.54489e-69	0.984054	0.974	0.799	1.7212e-64		Klf4	3.30542e-154	1.06334	0.421	0.117	6.65811e-150		Ogn	4.90529e-21	0.952335	0.566	0.384	9.88072e-17
Tnfaip8	3.19939e-94	0.660888	0.263	0.113	6.44452e-90		Ccdc3	6.1947e-195	0.668856	0.605	0.278	1.2478e-190		Fam13c	2.27244e-62	0.981726	0.416	0.086	4.57738e-58		Mmp23	4.45629e-150	1.06216	0.527	0.197	8.97631e-146		Sh3bp5	8.71015e-43	0.950088	0.206	0.169	1.75449e-38
Fmo2	1.30723e-138	0.654092	0.933	0.885	2.63316e-134		Pxdn	6.73403e-137	0.662128	0.67	0.399	1.35644e-132		Kcnma1	5.73508e-88	0.978523	0.332	0.028	1.15522e-83		Ntrk2	4.29991e-297	1.05504	0.277	0.005	8.6613e-293		Mical3	3.32986e-57	0.946774	0.213	0.235	6.70733e-53
Ramp1	1.35594e-81	0.650376	0.275	0.119	2.73126e-77		6330403K07Rik	1.94086e-157	0.656293	0.573	0.276	3.90947e-153		Sparcl1	3.38475e-81	0.973203	0.992	0.905	6.81791e-77		Timp2	8.84874e-269	1.04848	0.899	0.732	1.7824e-264		mt-Nd4	9.67661e-99	0.944644	0.329	0.478	1.94916e-94
Htra1	1.98715e-100	0.650029	0.667	0.461	4.00272e-96		Adam33	1.21236e-111	0.656192	0.313	0.112	2.44206e-107		Foxf1	3.59894e-48	0.962815	0.665	0.306	7.24934e-44		Fmo1	8.06338e-170	1.03875	0.417	0.103	1.62421e-165		Mrc2	3.49179e-39	0.944134	0.357	0.335	7.0335e-35
Arpc1b	5.59975e-120	0.648398	0.609	0.461	1.12796e-115		Fbxl7	6.42264e-102	0.650649	0.475	0.25	1.29371e-97		Myom1	3.33206e-89	0.962635	0.242	0.007	6.71176e-85		Adamtsl1	1.31717e-220	1.03549	0.301	0.026	2.65317e-216		Sh3bgrl	2.35376e-90	0.939481	0.43	0.534	4.74119e-86
Plk2	2.07883e-74	0.648285	0.253	0.138	4.18739e-70		Ssc5d	5.75672e-89	0.650513	0.276	0.11	1.15958e-84		Mast4	5.77547e-52	0.939285	0.429	0.112	1.16335e-47		Fmod	6.34602e-145	1.02494	0.223	0.025	1.27828e-140		Fth1	6.19749e-48	0.933224	0.92	0.982	1.24836e-43
Chn1	9.76655e-94	0.641601	0.324	0.16	1.96728e-89		Olfml2b	1.61259e-130	0.642932	0.524	0.258	3.24824e-126		Pde5a	8.01486e-65	0.9371	0.93	0.608	1.61443e-60		Gdf10	6.0632e-101	1.00789	0.334	0.109	1.22131e-96		Lars2	2.10197e-51	0.929792	0.692	0.848	4.23401e-47
Tcf7	1.5106e-105	0.638923	0.22	0.076	3.04281e-101		Cacna2d3	9.39893e-122	0.642902	0.241	0.062	1.89323e-117		Adamts1	2.15038e-49	0.926303	0.917	0.659	4.33151e-45		Pltp	8.44203e-131	1.0076	0.784	0.586	1.70048e-126		mt-Nd5	1.01549e-79	0.928993	0.332	0.466	2.0455e-75
Slc25a33	3.77796e-84	0.638129	0.296	0.143	7.60994e-80		Btg2	7.04709e-41	0.640071	0.472	0.401	1.41949e-36		Ppp1r12b	1.38699e-46	0.919623	0.569	0.228	2.79382e-42		Lama2	6.75999e-146	1.0002	0.775	0.502	1.36166e-141		Hspb1	5.79497e-35	0.928253	0.259	0.283	1.16728e-30
Lef1	4.28021e-138	0.633103	0.147	0.018	8.62163e-134		Calm2	6.98414e-153	0.638633	0.818	0.584	1.40681e-148		Myocd	3.09784e-71	0.91432	0.327	0.038	6.23999e-67		Lsamp	5.0158e-262	0.998611	0.229	0.002	1.01033e-257		Dock4	1.12778e-45	0.926819	0.234	0.229	2.27168e-41
Gnb4	2.07631e-104	0.633	0.404	0.281	4.1823e-100		Ptma	6.57308926788488e-313	0.633939	0.998	0.946	0		Glud1	2.57694e-44	0.914003	0.678	0.371	5.19074e-40		Rcn3	2.21797e-235	0.996342	0.889	0.695	4.46765e-231		Cped1	3.80653e-48	0.899321	0.203	0.219	7.66749e-44
Rgs2	5.4554e-84	0.629495	0.538	0.332	1.09888e-79		Fhod3	6.1522e-125	0.632173	0.23	0.054	1.23924e-120		Palld	1.70537e-53	0.912418	0.826	0.471	3.43513e-49		Nbl1	9.77812e-84	0.988433	0.714	0.597	1.96961e-79		mt-Nd4l	5.72801e-81	0.89915	0.696	0.881	1.15379e-76
Btg1	5.20787e-84	0.628761	0.333	0.185	1.04902e-79		Fstl3	1.43322e-86	0.629859	0.355	0.171	2.88694e-82		Lmcd1	1.44931e-45	0.905775	0.551	0.208	2.91935e-41		Aqp1	2.19674e-87	0.983381	0.119	0.011	4.4249e-83		Dipk2a	1.19027e-57	0.889603	0.175	0.185	2.39756e-53
Ramp2	8.72024e-75	0.628469	0.314	0.211	1.75652e-70		Ntn1	9.12507e-102	0.62472	0.416	0.197	1.83806e-97		Sgcg	3.22859e-59	0.905733	0.382	0.076	6.50336e-55		Dab2	6.147e-169	0.981548	0.322	0.055	1.23819e-164		2024-09-04	7.35308e-62	0.887453	0.483	0.52	1.48113e-57
Nrcam	8.2325e-71	0.626231	0.361	0.217	1.65827e-66		Ngb	1.12578e-72	0.618217	0.212	0.074	2.26767e-68		Rflnb	3.75012e-48	0.90492	0.514	0.175	7.55386e-44		Cped1	2.82341e-175	0.978752	0.524	0.164	5.6872e-171		S100a1	1.1653e-64	0.884914	0.203	0.195	2.34726e-60
Pth1r	1.32932e-88	0.613455	0.365	0.231	2.67764e-84		Mxra7	4.33935e-142	0.614752	0.817	0.6	8.74076e-138		Kcnmb1	8.81076e-117	0.903069	0.252	0.002	1.77475e-112		Emp1	9.87564e-127	0.977913	0.433	0.144	1.98925e-122		Myo1b	1.93818e-69	0.884258	0.28	0.338	3.90408e-65
1500009L16Rik	2.66984e-79	0.6059	0.39	0.226	5.37785e-75		Itga9	5.63129e-112	0.608944	0.614	0.366	1.13431e-107		Gapdh	2.47319e-85	0.902146	0.987	0.786	4.98174e-81		Meox2	1.2694e-125	0.972095	0.384	0.113	2.55695e-121		mt-Nd2	5.52549e-86	0.865612	0.29	0.404	1.113e-81
Spon2	2.74312e-112	0.603232	0.755	0.536	5.52547e-108		Pde1a	1.40321e-83	0.603529	0.252	0.093	2.82648e-79		Sorbs1	9.5261e-64	0.892302	0.358	0.058	1.91884e-59		Creb3l1	4.58396e-146	0.965529	0.42	0.121	9.23347e-142		Mme	4.41139e-30	0.865484	0.164	0.124	8.88586e-26
Plxna2	1.67731e-75	0.601715	0.229	0.104	3.3786e-71		Entpd1	8.5284e-97	0.59949	0.521	0.289	1.71788e-92		Bambi	3.01341e-37	0.888713	0.483	0.19	6.06991e-33		C2	4.09213e-136	0.961904	0.28	0.052	8.24277e-132		Ppp1r2	1.76511e-63	0.852223	0.486	0.587	3.55547e-59
Aopep	5.73582e-103	0.600809	0.611	0.478	1.15537e-98		Lcorl	5.43076e-91	0.596027	0.413	0.203	1.09392e-86		Mustn1	5.25013e-78	0.880227	0.992	0.641	1.05753e-73		Cpe	1.55443e-163	0.956355	0.204	0.013	3.13109e-159		Raph1	1.52881e-47	0.84651	0.147	0.154	3.07947e-43
Itga9	1.82441e-80	0.597949	0.553	0.383	3.67492e-76		Csmd1	6.86091e-96	0.594798	0.321	0.129	1.38199e-91		Hpgd	2.75049e-27	0.880193	0.255	0.069	5.54031e-23		Scara3	1.01397e-171	0.955681	0.319	0.05	2.04244e-167		Lyz1	2.47574e-37	0.835005	0.129	0.145	4.98689e-33
Ubash3b	4.57693e-118	0.592444	0.17	0.035	9.21931e-114		Adamts8	8.81129e-73	0.592741	0.406	0.221	1.77486e-68		Enpp1	3.12388e-63	0.876386	0.6	0.199	6.29243e-59		St8sia2	3.67537e-139	0.940024	0.335	0.076	7.4033e-135		Rapgef5	1.55033e-35	0.834904	0.126	0.086	3.12282e-31
Plat	6.45756e-58	0.590781	0.366	0.228	1.30075e-53		Jund	2.09911e-122	0.591219	0.904	0.764	4.22824e-118		Clu	9.70553e-46	0.871704	0.223	0.027	1.95498e-41		Lox	2.24319e-154	0.929534	0.702	0.335	4.51847e-150		Scgb1a1	2.17332e-44	0.826712	0.22	0.271	4.37771e-40
Dock6	5.60392e-80	0.586562	0.282	0.154	1.1288e-75		Csrp2	5.79248e-109	0.590822	0.554	0.306	1.16678e-104		Map1lc3a	2.24586e-63	0.865124	0.935	0.638	4.52384e-59		Svep1	5.63169e-93	0.928572	0.43	0.183	1.13439e-88		Neat1	5.19999e-34	0.820945	0.115	0.128	1.04743e-29
Tsc22d1	5.26295e-104	0.584984	0.779	0.674	1.06012e-99		Ntn4	4.90117e-144	0.589678	0.588	0.303	9.87242e-140		Atp6v0e2	1.07093e-63	0.864726	0.371	0.065	2.15717e-59		Apoe	8.76462e-70	0.924884	0.897	0.855	1.76546e-65		Gask1b	3.33302e-33	0.819601	0.15	0.109	6.71371e-29
Enc1	3.38591e-65	0.583781	0.296	0.158	6.82025e-61		Cntfr	3.46576e-73	0.584075	0.294	0.134	6.98109e-69		Pawr	8.32271e-56	0.858037	0.413	0.096	1.67644e-51		C1qtnf3	7.97297e-142	0.923208	0.173	0.011	1.606e-137		Ezr	2.96399e-51	0.802292	0.21	0.244	5.97037e-47

## Sheet: S.Table 2. DMF HHIPCKOvsCon DEG
Gene	p_val	avg_log2FC	pct.1	pct.2	p_val_adj				Log2FC>0: upregulated in HHIPCKO DMF
Nnat	7.67994e-127	1.84689	0.607	0.183	1.54697e-122				Log2FC<0: downregulated in HHIPCKO DMF
Entpd1	3.14587e-168	1.7059	0.74	0.269	6.33673e-164
Igf1	2.90139e-239	1.65247	0.929	0.55	5.84426e-235
Hmcn1	9.15033e-253	1.57585	0.983	0.864	1.84315e-248
Wfdc1	7.86641e-139	1.38457	0.514	0.084	1.58453e-134
Ngb	2.01688e-105	1.34106	0.362	0.04	4.0626e-101
Ace	2.61448e-88	1.16381	0.427	0.094	5.26634e-84
Peg3	2.94614e-74	1.16171	0.58	0.262	5.93441e-70
Acta2	6.19106e-119	1.14604	0.942	0.659	1.24707e-114
Myh11	3.62287e-90	1.12675	0.753	0.405	7.29755e-86
Fn1	4.58651e-58	1.11838	0.52	0.248	9.23861e-54
Tpm1	2.78792e-151	1.11222	0.968	0.822	5.6157e-147
Actg2	2.17809e-61	1.055	0.42	0.137	4.38734e-57
Otulinl	4.89074e-81	1.04975	0.621	0.284	9.85142e-77
Tagln	1.21543e-120	1.03552	0.982	0.824	2.44823e-116
Foxf1	1.81772e-71	1.01275	0.596	0.282	3.66143e-67
Egfem1	5.56864e-96	0.968109	0.848	0.559	1.12169e-91
Hist1h1e	5.90054e-76	0.954418	0.782	0.485	1.18855e-71
Lgr6	8.66563e-71	0.953878	0.622	0.29	1.74552e-66
Col15a1	1.20025e-59	0.932504	0.345	0.087	2.41767e-55
mt-Nd5	5.62608e-62	0.87728	0.604	0.297	1.13326e-57
Mgll	2.37187e-65	0.872345	0.463	0.157	4.77766e-61
Pltp	8.04937e-62	0.871185	0.679	0.395	1.62138e-57
Ehd4	1.82498e-49	0.870974	0.521	0.253	3.67605e-45
Lama2	8.14158e-65	0.8708	0.639	0.325	1.63996e-60
Filip1l	5.44422e-84	0.869075	0.915	0.746	1.09663e-79
Tgfbi	3.4346e-134	0.865648	0.99	0.954	6.91832e-130
Magi1	9.87768e-64	0.848712	0.25	0.031	1.98966e-59
Cebpb	5.14077e-73	0.846864	0.845	0.568	1.03551e-68
Ak5	7.6667e-60	0.846622	0.301	0.061	1.5443e-55
mt-Nd4l	1.60374e-114	0.846376	0.977	0.823	3.23041e-110
Loxl2	2.50653e-69	0.830771	0.853	0.644	5.0489e-65
Fibin	3.4561e-52	0.823981	0.47	0.195	6.96162e-48
Cirbp	2.23152e-59	0.809012	0.652	0.357	4.49494e-55
Txnip	1.92003e-57	0.794055	0.822	0.582	3.86753e-53
P4ha3	6.78613e-55	0.79019	0.705	0.447	1.36693e-50
Nfkbia	7.85201e-53	0.789899	0.78	0.563	1.58163e-48
mt-Atp8	5.83201e-72	0.789318	0.915	0.722	1.17474e-67
Serpine2	6.20871e-90	0.786975	0.974	0.937	1.25062e-85
Carmn	6.22543e-32	0.776625	0.345	0.152	1.25399e-27
Glul	5.29813e-67	0.768446	0.902	0.753	1.0672e-62
Adamts8	7.92288e-35	0.760882	0.511	0.286	1.59591e-30
Sparcl1	2.60194e-85	0.747484	0.967	0.826	5.24108e-81
Ednrb	4.17169e-37	0.746872	0.415	0.186	8.40303e-33
Fkbp5	1.95986e-52	0.742639	0.259	0.05	3.94774e-48
Srsf5	4.22777e-58	0.736069	0.764	0.498	8.51601e-54
Rps8	9.72121e-85	0.735407	0.933	0.786	1.95814e-80
Thbs2	5.24637e-40	0.731476	0.723	0.504	1.05678e-35
Mt1	1.21971e-13	0.730166	0.314	0.185	2.45687e-09
Galnt2	4.48109e-40	0.720462	0.413	0.178	9.02626e-36
Fgfr2	7.92285e-43	0.714253	0.35	0.123	1.5959e-38
Cldn1	4.96743e-45	0.710759	0.305	0.089	1.00059e-40
Lnx1	7.50368e-41	0.710496	0.293	0.09	1.51147e-36
Bmp3	4.19156e-38	0.707091	0.27	0.08	8.44305e-34
Wnt5a	3.8414e-78	0.705926	0.94	0.778	7.73773e-74
Fmo2	1.29856e-60	0.6953	0.953	0.819	2.61568e-56
Hspg2	2.91179e-38	0.681479	0.685	0.451	5.86522e-34
Cerk	4.94492e-38	0.678435	0.366	0.148	9.96055e-34
Adamts1	1.80672e-46	0.671132	0.862	0.675	3.63928e-42
Rps12	1.66971e-43	0.670556	0.578	0.318	3.3633e-39
Sorl1	4.71733e-39	0.664715	0.333	0.119	9.50212e-35
Ier3	1.33002e-29	0.653808	0.552	0.331	2.67906e-25
Rflnb	4.54068e-34	0.652364	0.394	0.179	9.14629e-30
Ptch1	3.23921e-33	0.642986	0.307	0.117	6.52474e-29
Rps21	2.96961e-42	0.639885	0.771	0.562	5.98168e-38
Rpl10-ps3	3.38197e-39	0.638485	0.696	0.466	6.81231e-35
Sema3c	1.42792e-42	0.635343	0.811	0.639	2.87626e-38
Rgs2	2.00202e-32	0.632055	0.711	0.507	4.03266e-28
Spsb1	6.04581e-33	0.631352	0.432	0.215	1.21781e-28
Timp3	4.87233e-34	0.63066	0.779	0.586	9.81433e-30
Sntg2	8.35509e-33	0.627554	0.53	0.305	1.68297e-28
Ddit4	1.78766e-27	0.62725	0.369	0.179	3.60088e-23
mt-Co2	6.36391e-56	0.614903	0.901	0.713	1.28188e-51
Mllt3	1.80646e-30	0.613336	0.479	0.267	3.63876e-26
Ogfrl1	4.28717e-30	0.597121	0.556	0.34	8.63564e-26
Prr16	9.85588e-35	0.593525	0.263	0.082	1.98527e-30
Pmepa1	9.91078e-42	0.59315	0.884	0.781	1.99633e-37
Tln2	6.92321e-27	0.587371	0.281	0.114	1.39454e-22
Lamc1	1.2632e-36	0.583957	0.797	0.644	2.54447e-32
Kank1	5.56662e-27	0.579184	0.317	0.14	1.12128e-22
Tgfbr3	7.9185e-38	0.576936	0.808	0.622	1.59502e-33
Fam129a	4.47055e-34	0.572427	0.731	0.525	9.00503e-30
Zfp791	2.34379e-33	0.571724	0.132	0.015	4.7211e-29
Tceal6	3.77823e-37	0.565615	0.126	0.009	7.61048e-33
Chp2	1.41693e-24	0.559579	0.293	0.129	2.85412e-20
Opcml	4.12449e-30	0.558954	0.208	0.058	8.30795e-26
Tmem178	7.93448e-31	0.55835	0.491	0.27	1.59824e-26
mt-Co1	2.58646e-61	0.555016	0.978	0.897	5.20991e-57
Pcsk5	4.72243e-55	0.547951	0.935	0.757	9.51239e-51
Lpp	1.64478e-35	0.546504	0.785	0.6	3.31307e-31
Ptgs1	3.02548e-21	0.54587	0.277	0.13	6.09422e-17
Cdkn1a	8.75479e-11	0.54238	0.443	0.333	1.76348e-06
Crispld2	6.55086e-24	0.542353	0.427	0.239	1.31954e-19
H3f3b	4.46836e-95	0.542029	0.997	0.977	9.00062e-91
Adamts9	4.08321e-24	0.540628	0.321	0.152	8.2248e-20
Cdh4	7.3518e-27	0.539867	0.474	0.27	1.48087e-22
Lmod1	1.28193e-28	0.538724	0.248	0.086	2.58219e-24
Clec2d	3.23469e-28	0.536783	0.369	0.176	6.51563e-24
Nkd1	3.30623e-23	0.536451	0.453	0.27	6.65974e-19
Otof	3.11745e-25	0.535067	0.101	0.011	6.27947e-21
mt-Nd1	8.40932e-25	0.532205	0.547	0.352	1.69389e-20
Trim2	8.5857e-27	0.531038	0.3	0.128	1.72942e-22
Myl9	4.93526e-27	0.530208	0.868	0.765	9.9411e-23
Nedd9	1.94411e-22	0.529851	0.529	0.346	3.91603e-18
Mylk	1.00422e-25	0.527192	0.748	0.578	2.02279e-21
Tpm2	4.47579e-23	0.526341	0.702	0.522	9.01559e-19
mt-Cytb	4.39625e-36	0.525481	0.844	0.655	8.85536e-32
H1f0	2.22568e-16	0.525418	0.616	0.473	4.48318e-12
Slco2a1	9.89455e-31	0.522987	0.165	0.033	1.99306e-26
Fstl1	1.63983e-62	0.521991	0.988	0.946	3.30311e-58
Rps26	1.04444e-41	0.520673	0.898	0.764	2.10381e-37
Nexn	1.37211e-24	0.518714	0.257	0.103	2.76384e-20
Eva1a	1.02458e-41	0.517082	0.14	0.01	2.06381e-37
S100b	5.13964e-20	0.514847	0.242	0.105	1.03528e-15
Akap12	1.33495e-22	0.5144	0.125	0.026	2.68899e-18
Lpar1	1.2842e-29	0.513742	0.705	0.501	2.58677e-25
Adgrg2	4.90383e-21	0.512192	0.234	0.097	9.87778e-17
Cdo1	7.039e-20	0.506457	0.341	0.182	1.41787e-15
Rps29	1.16341e-32	0.505655	0.836	0.684	2.34345e-28
Svil	4.90497e-26	0.503091	0.846	0.719	9.88007e-22
Rps27	1.87304e-33	0.502058	0.864	0.743	3.77287e-29
Ctdspl	1.4518e-24	0.499395	0.422	0.232	2.92436e-20
Kcnk3	6.05997e-20	0.49397	0.481	0.306	1.22066e-15
Hnrnpd	8.40782e-25	0.493154	0.476	0.278	1.69359e-20
Nrp1	7.47125e-21	0.491339	0.422	0.246	1.50493e-16
Dst	2.04067e-21	0.489993	0.672	0.512	4.11052e-17
Itgb1	4.68698e-42	0.489705	0.941	0.83	9.44098e-38
Pwp1	6.41427e-22	0.485484	0.233	0.093	1.29203e-17
Pde1a	1.25203e-19	0.484567	0.324	0.169	2.52195e-15
Fstl3	1.03177e-17	0.481991	0.429	0.27	2.07829e-13
Ddx3x	5.78403e-21	0.470118	0.325	0.165	1.16508e-16
Synpo2	1.96901e-19	0.463745	0.206	0.081	3.96617e-15
Tmtc1	1.15602e-18	0.461624	0.401	0.238	2.32857e-14
Cnn1	3.00114e-19	0.460869	0.126	0.031	6.0452e-15
Pros1	4.83837e-24	0.459983	0.815	0.659	9.74593e-20
Ltbp2	6.1512e-25	0.45933	0.896	0.792	1.23904e-20
Rbm3	3.0386e-23	0.458484	0.764	0.617	6.12065e-19
Per3	1.80978e-18	0.457357	0.404	0.241	3.64543e-14
Gng12	2.52408e-22	0.456702	0.503	0.314	5.08426e-18
Col27a1	6.67731e-16	0.45385	0.401	0.252	1.34501e-11
Fendrr	5.63154e-15	0.452498	0.302	0.171	1.13436e-10
Plpp3	2.25749e-24	0.450238	0.779	0.609	4.54727e-20
mt-Nd2	1.61902e-19	0.450214	0.488	0.316	3.26119e-15
Met	6.13977e-19	0.447144	0.304	0.155	1.23673e-14
Prdm6	1.14648e-19	0.447023	0.472	0.296	2.30936e-15
Smtnl2	2.04854e-19	0.443826	0.367	0.205	4.12637e-15
Syn2	5.71283e-17	0.442517	0.275	0.14	1.15073e-12
Spint2	1.16226e-20	0.441619	0.261	0.118	2.34113e-16
Aldh1a1	6.36009e-21	0.44016	0.196	0.071	1.28111e-16
Fndc1	5.55371e-17	0.440085	0.738	0.62	1.11868e-12
Syne1	3.67696e-15	0.438064	0.399	0.253	7.40651e-11
Hist1h1c	9.64911e-18	0.430749	0.188	0.073	1.94362e-13
Rpl39	6.2116e-33	0.429353	0.92	0.819	1.2512e-28
Ddx5	3.43356e-35	0.429059	0.933	0.845	6.91622e-31
Luzp1	2.00357e-17	0.427037	0.431	0.27	4.03579e-13
Slco3a1	1.01463e-15	0.425997	0.232	0.113	2.04376e-11
Sgk1	1.70328e-15	0.42553	0.251	0.126	3.43092e-11
Picalm	1.34647e-16	0.424338	0.548	0.389	2.7122e-12
Errfi1	2.13488e-20	0.42187	0.684	0.51	4.30029e-16
Lmcd1	2.03265e-16	0.421434	0.368	0.219	4.09437e-12
mt-Nd4	1.51457e-18	0.417743	0.564	0.391	3.0508e-14
Aff4	6.61818e-17	0.414547	0.535	0.377	1.3331e-12
Hmgcs2	1.83509e-28	0.413243	0.131	0.021	3.69641e-24
Asb2	8.34585e-22	0.412248	0.156	0.046	1.6811e-17
Tgfb2	1.81848e-15	0.40903	0.363	0.218	3.66295e-11
Macf1	2.02287e-20	0.405651	0.771	0.62	4.07466e-16
Nrxn3	3.16746e-18	0.403783	0.185	0.07	6.38021e-14
Scp2	2.09528e-13	0.401281	0.559	0.416	4.22053e-09
Itpr1	2.16173e-15	0.399618	0.288	0.156	4.35438e-11
Gm26917	1.94605e-12	0.399492	0.589	0.448	3.91993e-08
Rps16	2.38235e-29	0.397272	0.93	0.859	4.79876e-25
Spop	1.71531e-16	0.397154	0.425	0.268	3.45514e-12
Col4a2	1.33638e-18	0.396536	0.874	0.782	2.69187e-14
Tsc22d1	4.99901e-17	0.392356	0.767	0.636	1.00695e-12
Tmeff1	3.28196e-15	0.391341	0.334	0.195	6.61085e-11
Cmip	3.08673e-18	0.388572	0.165	0.057	6.2176e-14
Tmsb4x	1.97198e-23	0.388568	0.936	0.866	3.97216e-19
Tspan18	1.7532e-25	0.388545	0.111	0.015	3.53147e-21
Ubc	6.8639e-20	0.388442	0.708	0.537	1.38259e-15
Gcnt2	2.93271e-16	0.387449	0.248	0.122	5.90736e-12
Pabpc1	1.72519e-14	0.38726	0.512	0.363	3.47505e-10
Nrg2	1.45297e-22	0.387153	0.113	0.02	2.92671e-18
mt-Atp6	3.01686e-16	0.386826	0.648	0.493	6.07686e-12
Gstm1	1.54786e-12	0.383469	0.34	0.214	3.11786e-08
Adgre5	6.49938e-12	0.378406	0.457	0.33	1.30917e-07
Ltbp1	9.3799e-16	0.377838	0.193	0.083	1.88939e-11
Hnrnpdl	1.84032e-14	0.376574	0.501	0.349	3.70696e-10
Nrip1	4.36812e-17	0.375969	0.338	0.191	8.7987e-13
Tef	3.50071e-13	0.37583	0.255	0.139	7.05148e-09
Pgf	3.62003e-14	0.374009	0.164	0.067	7.29182e-10
Rpl36a	2.89557e-17	0.372888	0.726	0.58	5.83255e-13
Fbn1	1.54712e-20	0.372773	0.863	0.749	3.11636e-16
Gli1	5.7112e-25	0.372352	0.102	0.012	1.15041e-20
Col1a2	3.51602e-29	0.372006	0.994	0.971	7.08231e-25
Jun	6.31177e-15	0.371392	0.839	0.72	1.27138e-10
Klf15	2.83202e-13	0.370443	0.316	0.188	5.70454e-09
Tspan4	2.16037e-12	0.370169	0.38	0.249	4.35163e-08
Dbp	1.55118e-14	0.369795	0.207	0.097	3.12454e-10
Adrb2	6.63365e-15	0.368734	0.133	0.045	1.33622e-10
Abca1	3.13169e-16	0.368334	0.261	0.132	6.30817e-12
Dnm3os	5.68755e-18	0.367911	0.107	0.024	1.14564e-13
Rps7	4.93672e-23	0.365566	0.901	0.795	9.94403e-19
Mef2c	6.45291e-12	0.363545	0.312	0.192	1.29981e-07
Rps15a	1.09701e-24	0.363094	0.936	0.855	2.2097e-20
Nptn	1.31397e-16	0.36169	0.648	0.49	2.64673e-12
Cacna1e	1.07215e-22	0.360073	0.109	0.02	2.15964e-18
Enc1	1.81436e-12	0.358731	0.337	0.21	3.65466e-08
Rps23	1.88118e-21	0.358652	0.902	0.805	3.78927e-17
Srsf2	2.6632e-13	0.35847	0.609	0.468	5.36448e-09
Nxnl2	3.05976e-14	0.354261	0.119	0.038	6.16328e-10
Rps25	3.39312e-13	0.354068	0.502	0.36	6.83476e-09
Pbx1	2.97754e-11	0.354008	0.382	0.257	5.99765e-07
Nid1	2.64092e-12	0.353491	0.541	0.404	5.3196e-08
Hist1h4d	1.17726e-12	0.352488	0.22	0.113	2.37135e-08
Nr1d2	1.06209e-10	0.350852	0.273	0.165	2.13937e-06
Rps10	1.44874e-21	0.350055	0.879	0.772	2.9182e-17
Ghr	1.21231e-17	0.347865	0.832	0.71	2.44195e-13
Erbin	4.92288e-11	0.347712	0.235	0.132	9.91616e-07
Cttnbp2nl	7.11831e-13	0.345471	0.279	0.159	1.43384e-08
Scube1	8.43591e-16	0.344067	0.192	0.083	1.69925e-11
Rpl34	1.89513e-23	0.343496	0.924	0.852	3.81736e-19
Fnbp1l	4.09139e-13	0.339011	0.26	0.143	8.24129e-09
Atp2b1	1.31733e-10	0.33847	0.586	0.46	2.6535e-06
Lamb1	2.63953e-08	0.337789	0.396	0.291	0.000531681
Cavin2	1.04059e-11	0.337654	0.52	0.385	2.09606e-07
Tjp2	4.35522e-12	0.337109	0.644	0.52	8.77272e-08
Lsp1	3.43636e-11	0.336676	0.654	0.541	6.92186e-07
Adamts6	1.04282e-14	0.336044	0.135	0.048	2.10055e-10
Col4a1	6.66815e-20	0.335988	0.968	0.925	1.34316e-15
Cyth3	8.34654e-12	0.334124	0.365	0.238	1.68124e-07
Fhl2	1.85182e-15	0.332527	0.119	0.036	3.73012e-11
Clip1	3.6524e-13	0.331345	0.394	0.257	7.35703e-09
Rplp1	2.23873e-13	0.331032	0.711	0.588	4.50948e-09
Nrep	2.36914e-15	0.330816	0.815	0.697	4.77215e-11
Thbd	6.6894e-11	0.330554	0.462	0.333	1.34745e-06
Rpl32	1.6131e-18	0.330069	0.877	0.775	3.24926e-14
Map1b	2.53831e-12	0.328616	0.715	0.589	5.11292e-08
Hpse2	1.13565e-12	0.325509	0.156	0.067	2.28753e-08
Sesn3	1.79883e-11	0.325456	0.145	0.062	3.62338e-07
Srrm2	3.10363e-18	0.32538	0.878	0.764	6.25165e-14
Greb1	3.15312e-11	0.325061	0.121	0.048	6.35132e-07
Rps13	1.45887e-14	0.324274	0.789	0.676	2.93861e-10
Fat1	5.9153e-10	0.323894	0.361	0.245	1.19152e-05
Rps19	1.25422e-22	0.32002	0.954	0.89	2.52638e-18
Flna	3.33673e-12	0.318192	0.885	0.799	6.72117e-08
Tut4	4.96326e-11	0.318112	0.385	0.261	9.9975e-07
Tns1	1.4218e-11	0.318083	0.547	0.411	2.86392e-07
Eln	1.19289e-13	0.317883	0.997	1	2.40284e-09
Gypc	2.59871e-09	0.317139	0.474	0.356	5.23458e-05
Col16a1	3.15428e-12	0.315827	0.455	0.318	6.35367e-08
Slc41a3	7.18108e-11	0.315153	0.168	0.081	1.44648e-06
Rpl30	3.40316e-23	0.314101	0.955	0.892	6.85499e-19
Rpl23	4.04706e-17	0.313915	0.887	0.789	8.15199e-13
Myo1b	6.14115e-10	0.313578	0.324	0.212	1.23701e-05
Adap1	2.4652e-11	0.313278	0.199	0.103	4.96566e-07
Rpl38	4.05087e-16	0.312997	0.813	0.693	8.15966e-12
Ppp3ca	4.47318e-10	0.311306	0.325	0.212	9.01032e-06
F3	8.01367e-07	0.309932	0.272	0.186	0.0161419
Glud1	1.34346e-11	0.308685	0.507	0.37	2.70612e-07
Itga9	2.11231e-13	0.30813	0.68	0.538	4.25483e-09
Pde4d	2.10191e-14	0.30765	0.145	0.055	4.23388e-10
Zfp503	1.48941e-07	0.307643	0.433	0.33	0.00300012
Klf9	1.11563e-14	0.307272	0.872	0.797	2.24721e-10
Eef1a1	1.73425e-23	0.30594	0.982	0.956	3.49329e-19
Net1	9.31073e-11	0.305596	0.771	0.664	1.87546e-06
Rbms3	1.65614e-10	0.304192	0.584	0.457	3.33596e-06
Acaa2	2.30098e-09	0.303256	0.59	0.475	4.63486e-05
Il6ra	5.73099e-13	0.303185	0.131	0.048	1.15439e-08
Pcm1	1.97396e-11	0.302274	0.446	0.315	3.97615e-07
Cd200	8.41058e-11	0.302129	0.161	0.076	1.69414e-06
Zranb1	7.80345e-10	0.301985	0.188	0.1	1.57185e-05
Fus	1.40605e-12	0.301564	0.625	0.483	2.83221e-08
Iqsec1	1.80986e-12	0.301079	0.282	0.165	3.6456e-08
Igf1r	6.78775e-12	0.301039	0.241	0.134	1.36726e-07
4931406P16Rik	4.87959e-08	0.300673	0.335	0.235	0.000982896
Pnisr	3.28632e-14	0.300198	0.47	0.323	6.61963e-10
Pbxip1	1.33208e-09	0.299891	0.359	0.245	2.68322e-05
Tmem100	6.80604e-10	0.297717	0.128	0.056	1.37094e-05
Nsa2	9.04542e-10	0.29767	0.363	0.248	1.82202e-05
Tceal3	2.29394e-13	0.296666	0.216	0.113	4.62069e-09
Hmgb2	9.02147e-11	0.296317	0.127	0.052	1.81719e-06
Tspan2	8.18689e-10	0.295979	0.258	0.157	1.64908e-05
Rplp2	9.30554e-12	0.295649	0.82	0.729	1.87442e-07
Atp9b	1.66315e-08	0.295132	0.255	0.161	0.000335009
Tln1	3.17431e-11	0.294373	0.68	0.558	6.39401e-07
Phactr2	2.24278e-10	0.292416	0.324	0.211	4.51764e-06
Gata5	6.34963e-08	0.292035	0.399	0.293	0.00127901
Tspan17	2.08942e-09	0.291417	0.223	0.13	4.20873e-05
Anks1	1.84192e-12	0.290472	0.253	0.143	3.71017e-08
Antxr1	1.59255e-08	0.289629	0.597	0.487	0.000320787
B4galt1	6.16574e-10	0.288817	0.24	0.142	1.24196e-05
Mmp2	2.667e-12	0.288574	0.886	0.821	5.37214e-08
S100a6	1.91847e-12	0.288399	0.389	0.261	3.86438e-08
Arhgap24	3.84305e-10	0.28806	0.458	0.333	7.74105e-06
Tns3	3.64298e-11	0.287471	0.244	0.139	7.33806e-07
Aff3	8.05685e-16	0.28638	0.136	0.049	1.62289e-11
Ubl3	1.56394e-08	0.28551	0.319	0.216	0.000315025
Meg3	3.99826e-10	0.283944	0.133	0.06	8.0537e-06
Osr1	6.46946e-09	0.28245	0.178	0.096	0.000130314
Myocd	7.57652e-09	0.28189	0.123	0.056	0.000152614
Rev3l	1.45512e-09	0.280808	0.211	0.119	2.93105e-05
Robo1	1.35374e-08	0.280247	0.275	0.178	0.000272683
Rpl14	8.33796e-13	0.278786	0.693	0.555	1.67952e-08
Lsm14a	8.12763e-10	0.27748	0.271	0.168	1.63715e-05
Myh9	4.97276e-10	0.276675	0.765	0.659	1.00166e-05
Tbx3	3.82171e-11	0.276654	0.256	0.15	7.69806e-07
1500011B03Rik	9.6392e-10	0.276168	0.189	0.102	1.94162e-05
Pcgf5	9.87383e-13	0.275324	0.17	0.078	1.98888e-08
Arrdc2	9.6026e-10	0.274713	0.138	0.063	1.93425e-05
Ttc3	1.32973e-11	0.27444	0.498	0.363	2.67847e-07
Ankrd12	2.40101e-09	0.27426	0.324	0.216	4.83635e-05
Prkca	8.40168e-13	0.273307	0.235	0.129	1.69235e-08
Nav2	8.17183e-10	0.272717	0.159	0.079	1.64605e-05
B2m	1.06026e-06	0.27208	0.452	0.355	0.0213567
2410002F23Rik	5.32378e-09	0.271945	0.307	0.203	0.000107237
Eif3c	9.17748e-11	0.27169	0.568	0.437	1.84862e-06
Odc1	9.36128e-08	0.270462	0.342	0.243	0.00188564
Chd4	1.2282e-11	0.270381	0.538	0.402	2.47396e-07
Vezf1	1.68114e-06	0.270294	0.46	0.37	0.0338632
Rpl26	1.03253e-11	0.269823	0.878	0.804	2.07983e-07
Cacna2d1	1.00359e-09	0.269599	0.302	0.196	2.02154e-05
Fut8	4.44847e-08	0.26916	0.394	0.287	0.000896056
Gsk3b	3.38469e-09	0.267959	0.491	0.371	6.81779e-05
Cd248	1.39782e-14	0.267326	0.411	0.271	2.81563e-10
Pls3	4.62513e-08	0.266626	0.445	0.335	0.00093164
Socs2	4.23636e-12	0.265907	0.817	0.704	8.53331e-08
Egln3	2.22812e-12	0.265761	0.105	0.034	4.4881e-08
Prrc2c	2.67196e-07	0.264872	0.587	0.486	0.00538214
Hspb1	2.6382e-08	0.264559	0.292	0.194	0.000531413
Wapl	1.19085e-10	0.264318	0.305	0.195	2.39872e-06
Gtf2i	5.04199e-11	0.263474	0.462	0.334	1.01561e-06
Mmp23	9.99478e-12	0.26209	0.42	0.291	2.01325e-07
Trio	4.40324e-11	0.261437	0.351	0.233	8.86944e-07
Idh2	1.51261e-09	0.261204	0.618	0.495	3.04684e-05
Rpl28	2.96526e-12	0.259907	0.894	0.816	5.97292e-08
Hnrnpa1	1.49948e-08	0.25914	0.416	0.305	0.000302041
Jcad	2.98793e-07	0.25862	0.308	0.215	0.00601859
Adcy7	2.60581e-08	0.258547	0.252	0.161	0.000524887
Eif5	1.05495e-06	0.258061	0.417	0.319	0.0212498
BC005537	6.61659e-08	0.257934	0.168	0.093	0.00133278
Podn	6.18006e-10	0.257213	0.193	0.108	1.24485e-05
Rpl7	5.93204e-12	0.256421	0.768	0.645	1.19489e-07
Enpp5	1.27296e-09	0.256387	0.184	0.1	2.56413e-05
Tshz3	8.88913e-09	0.25578	0.153	0.078	0.000179054
Baz2b	9.38651e-07	0.255546	0.399	0.301	0.0189073
Rpl3	8.61606e-15	0.255256	0.956	0.906	1.73553e-10
Ndufa11	2.61053e-07	0.254224	0.691	0.599	0.00525839
Plcb4	2.18646e-07	0.254093	0.218	0.137	0.00440418
Adgrg6	5.47904e-07	0.253217	0.39	0.291	0.0110364
Ctnnb1	3.81607e-08	0.252166	0.31	0.211	0.00076867
Hnrnpa3	8.69166e-14	0.25193	0.733	0.592	1.75076e-09
Rps14	4.60603e-10	0.250092	0.817	0.73	9.27793e-06
Golgb1	2.27282e-06	0.250065	0.498	0.4	0.0457815
Hlf	1.96674e-07	0.250033	0.533	0.426	0.00396159
Dab2ip	2.25194e-10	0.249279	0.316	0.207	4.53607e-06
Rad21	1.46332e-08	0.2489	0.244	0.153	0.000294757
Khdrbs3	7.68729e-07	0.248642	0.166	0.097	0.0154845
Hp1bp3	3.99294e-09	0.248458	0.719	0.609	8.04298e-05
Jph1	4.90503e-09	0.247681	0.172	0.092	9.8802e-05
Rpl10a	1.45203e-14	0.246521	0.949	0.898	2.92482e-10
Ttc28	1.64532e-07	0.246288	0.302	0.208	0.00331418
Vstm4	7.42799e-09	0.24618	0.156	0.082	0.000149622
Trp53inp1	1.16044e-06	0.245877	0.158	0.091	0.0233747
Btbd7	1.79529e-08	0.245422	0.428	0.317	0.000361625
Fbln5	1.8471e-10	0.245111	0.132	0.058	3.72061e-06
Sptan1	6.15246e-08	0.244766	0.556	0.445	0.00123929
Smad4	1.87693e-07	0.244232	0.373	0.273	0.00378071
Utrn	1.27745e-06	0.244022	0.297	0.209	0.0257317
Birc6	9.31055e-07	0.243653	0.434	0.335	0.0187542
Ncor1	9.71364e-08	0.243588	0.531	0.421	0.00195662
Ncl	2.32714e-08	0.243099	0.59	0.476	0.000468757
mt-Co3	4.46548e-08	0.242685	0.652	0.544	0.000899481
Eml1	2.42498e-08	0.241368	0.228	0.141	0.000488464
Ppp1r14a	5.41882e-08	0.24086	0.366	0.265	0.00109151
Sytl2	2.06967e-07	0.240774	0.15	0.082	0.00416894
Cnot10	1.24965e-08	0.240652	0.226	0.138	0.000251716
Tspyl2	2.00014e-06	0.240634	0.22	0.144	0.0402887
Bnip3	1.12922e-06	0.240399	0.352	0.258	0.0227458
Adcy2	3.35594e-08	0.236209	0.399	0.292	0.000675988
Zmiz1	5.4832e-11	0.235378	0.438	0.316	1.10448e-06
Rpl15	7.53047e-13	0.23511	0.931	0.872	1.51686e-08
Cry2	5.76213e-07	0.23492	0.215	0.136	0.0116067
Cd47	7.70549e-08	0.234918	0.574	0.463	0.00155212
Rarres2	2.21786e-11	0.234598	0.858	0.763	4.46744e-07
Kdm6a	1.21778e-08	0.233833	0.135	0.066	0.000245298
Adnp	7.57327e-07	0.233109	0.28	0.193	0.0152548
Crim1	8.16001e-07	0.232915	0.269	0.185	0.0164367
Rbfox1	1.5855e-08	0.232862	0.164	0.088	0.000319367
Prex2	9.52515e-07	0.232481	0.338	0.247	0.0191865
Nedd4	4.7454e-15	0.23078	0.95	0.902	9.55866e-11
Tpt1	1.07165e-09	0.230264	0.854	0.776	2.15863e-05
Tgfbr1	1.84564e-09	0.2295	0.335	0.229	3.71768e-05
Fblim1	5.99541e-08	0.229327	0.139	0.071	0.00120765
Ier5	5.91033e-08	0.22931	0.195	0.117	0.00119052
Morf4l1	7.73217e-12	0.228663	0.878	0.783	1.55749e-07
Sptbn1	5.26835e-08	0.227549	0.889	0.833	0.0010612
Pam	3.26109e-09	0.227223	0.933	0.896	6.56882e-05
Tgm2	4.48912e-07	0.226791	0.152	0.086	0.00904243
Vps4b	3.12426e-10	0.224124	0.319	0.214	6.2932e-06
Ppp1r13b	9.8132e-08	0.223711	0.139	0.072	0.00197667
Rgs6	5.67422e-08	0.223707	0.368	0.267	0.00114296
Glg1	4.89659e-07	0.223247	0.631	0.529	0.0098632
Eif2s3x	1.58133e-07	0.222949	0.236	0.153	0.00318527
Aldh2	6.63049e-08	0.222795	0.75	0.649	0.00133558
Gsr	3.85656e-12	0.222065	0.195	0.106	7.76827e-08
Tob2	1.12211e-06	0.221325	0.208	0.132	0.0226026
Ash1l	1.76842e-08	0.220989	0.328	0.229	0.000356212
Plekho1	2.80819e-07	0.220812	0.205	0.127	0.00565654
Bmpr2	2.73885e-07	0.220374	0.267	0.18	0.00551687
Nrtn	8.52107e-07	0.220253	0.165	0.098	0.017164
Fbxl5	1.75106e-08	0.220141	0.295	0.2	0.000352717
Gadd45g	4.63941e-14	0.219306	0.309	0.189	9.34516e-10
Mdk	1.37486e-07	0.219122	0.834	0.769	0.00276938
Atp5g2	8.39332e-09	0.218925	0.749	0.646	0.000169067
Ggnbp2	1.40446e-07	0.218401	0.345	0.249	0.00282901
Gas7	1.70739e-06	0.217882	0.179	0.109	0.0343919
Fbxw9	3.07225e-09	0.217683	0.126	0.059	6.18843e-05
Pcolce	3.67177e-14	0.21668	0.441	0.307	7.39604e-10
Oxa1l	2.71735e-08	0.216459	0.152	0.082	0.000547355
Gm13889	2.33511e-14	0.216302	0.884	0.774	4.70362e-10
Rpl4	5.47538e-07	0.2157	0.635	0.534	0.0110291
Zfp704	1.39315e-09	0.21541	0.446	0.331	2.80622e-05
Bclaf1	3.40243e-07	0.215094	0.425	0.324	0.00685352
Uvrag	2.84176e-07	0.215066	0.393	0.295	0.00572416
Rpl37	1.34643e-11	0.214184	0.962	0.942	2.71212e-07
Plekhf1	1.73097e-06	0.213971	0.247	0.167	0.0348669
App	4.73605e-10	0.213098	0.947	0.918	9.53982e-06
Wnt9a	2.86874e-07	0.211388	0.172	0.1	0.0057785
Sorbs1	4.02407e-07	0.211373	0.119	0.061	0.00810568
Fry	1.53315e-08	0.211294	0.109	0.048	0.000308822
Ltbp4	5.49626e-09	0.211143	0.861	0.776	0.000110711
Rbpms	8.33835e-10	0.209354	0.811	0.706	1.67959e-05
Ankrd11	3.02925e-08	0.209114	0.528	0.416	0.000610182
Mr1	1.04448e-07	0.208684	0.136	0.071	0.00210389
Ccdc71l	3.25272e-07	0.207886	0.112	0.054	0.00655195
Mfap4	9.73436e-09	0.206624	0.841	0.755	0.000196079
Tmem203	7.34265e-09	0.206179	0.108	0.047	0.000147903
Pnn	1.9595e-06	0.203586	0.423	0.328	0.0394702
Spag9	3.08034e-09	0.203527	0.603	0.483	6.20473e-05
Tmem160	3.16532e-07	0.203421	0.267	0.182	0.00637591
Pla2r1	1.67082e-07	0.203108	0.194	0.12	0.00336552
Axl	8.14954e-11	0.202589	0.244	0.152	1.64156e-06
Trps1	5.28296e-07	0.202482	0.192	0.12	0.0106415
Ndufa6	6.4452e-07	0.202054	0.736	0.642	0.0129826
Shroom3	2.04093e-08	0.202007	0.201	0.123	0.000411105
Add3	1.96649e-07	0.20174	0.264	0.179	0.00396109
Wasf2	2.40931e-06	0.200479	0.736	0.65	0.0485308
Snhg8	2.61072e-07	0.200298	0.151	0.086	0.00525877
Snapin	6.82086e-07	0.200276	0.28	0.196	0.0137393
Ldb1	2.3858e-07	0.20027	0.455	0.352	0.00480571
Pakap.1	1.29779e-09	0.199275	0.41	0.3	2.61414e-05
Cc2d2a	9.66843e-09	0.198858	0.18	0.105	0.000194751
Ssr3	1.68806e-07	0.198587	0.393	0.295	0.00340025
Anxa1	1.89839e-07	0.19853	0.192	0.121	0.00382393
Rpl22	5.71079e-07	0.197987	0.756	0.663	0.0115033
Casp3	8.72206e-08	0.197603	0.156	0.088	0.00175688
Uqcrh	4.14965e-08	0.196817	0.662	0.552	0.000835863
Tcf25	1.89417e-06	0.196796	0.615	0.517	0.0381542
Rps18	4.70741e-09	0.196051	0.919	0.863	9.48214e-05
Tmem30a	2.17765e-09	0.195977	0.515	0.4	4.38644e-05
Rpl36	8.86427e-11	0.195826	0.971	0.952	1.78553e-06
Gulp1	1.81341e-06	0.194656	0.411	0.317	0.0365276
Atp5md	1.53806e-07	0.194487	0.535	0.429	0.00309812
Rpl41	1.10091e-07	0.19415	0.798	0.705	0.00221756
Srrm1	8.57568e-08	0.194081	0.512	0.404	0.0017274
Rnf145	1.67215e-06	0.193797	0.179	0.111	0.0336821
Prkcq	5.25309e-07	0.193743	0.256	0.177	0.0105813
Gm10076	8.37692e-14	0.193588	0.991	0.985	1.68736e-09
Smim4	9.37602e-07	0.193395	0.198	0.127	0.0188861
Asphd2	7.70251e-07	0.192952	0.101	0.048	0.0155152
Suz12	1.31757e-06	0.192724	0.178	0.111	0.0265399
Mrps34	1.57654e-07	0.192654	0.251	0.168	0.00317562
Csde1	7.78402e-07	0.19253	0.351	0.261	0.0156794
Elmo1	4.12225e-07	0.191876	0.471	0.369	0.00830345
Cox4i1	4.11624e-08	0.190603	0.887	0.826	0.000829134
Lrrc58	1.80434e-06	0.190228	0.447	0.352	0.0363449
Rpl7a	4.48225e-07	0.190015	0.828	0.752	0.0090286
Hspb8	9.85493e-09	0.189414	0.226	0.143	0.000198508
Bri3	1.76252e-08	0.189285	0.771	0.667	0.000355024
Rpl37a	3.7234e-13	0.1892	0.988	0.97	7.50004e-09
Gna13	2.1933e-06	0.189162	0.366	0.278	0.0441797
H2afj	8.1093e-07	0.187313	0.48	0.381	0.0163346
Cox6c	2.61188e-08	0.187291	0.882	0.805	0.000526111
Haghl	9.07088e-08	0.187236	0.124	0.063	0.00182715
Samm50	9.34114e-09	0.186188	0.223	0.141	0.000188159
Ccdc107	1.78169e-06	0.185293	0.287	0.206	0.0358887
Tpcn1	4.96499e-07	0.184341	0.119	0.061	0.010001
Zmat2	3.83651e-08	0.184118	0.254	0.17	0.000772788
Clic4	5.40205e-07	0.18363	0.571	0.469	0.0108813
Sod3	3.56202e-11	0.182454	0.954	0.904	7.17498e-07
Nr3c1	2.40084e-06	0.181947	0.567	0.47	0.0483602
Smarce1	5.23744e-07	0.180742	0.342	0.253	0.0105498
Rpl18	1.82903e-09	0.180687	0.945	0.894	3.68422e-05
Mical3	4.5902e-07	0.180262	0.182	0.114	0.00924604
Rps27a	4.25025e-07	0.179188	0.926	0.897	0.00856127
Zfp580	5.27387e-07	0.179151	0.317	0.229	0.0106232
Nol7	2.05645e-06	0.178124	0.336	0.252	0.0414231
Mfap3l	1.26856e-08	0.177925	0.135	0.073	0.000255526
Mcee	1.85586e-06	0.17779	0.29	0.21	0.0373826
Tacc1	5.81084e-08	0.177621	0.402	0.304	0.00117048
Cox7c	2.35474e-06	0.177419	0.726	0.634	0.0474315
Pafah1b1	5.8987e-08	0.175063	0.709	0.604	0.00118818
Gm6277	7.22062e-07	0.173133	0.118	0.062	0.0145445
Csrp2	2.29727e-06	0.172123	0.599	0.501	0.046274
Ahnak	7.75071e-08	0.171517	0.9	0.84	0.00156123
Ndufc2	1.06158e-07	0.169281	0.452	0.351	0.00213835
Cul1	5.99739e-07	0.169121	0.311	0.227	0.0120805
Ubb	7.9583e-17	0.168656	0.998	0.996	1.60304e-12
Ntn1	4.16914e-08	0.167639	0.463	0.361	0.00083979
Hmgb1	2.52515e-07	0.16739	0.893	0.823	0.00508641
Chd6	2.47984e-06	0.167012	0.273	0.197	0.0499513
Ttll7	1.07943e-06	0.166509	0.197	0.129	0.021743
Actn1	1.53896e-08	0.16536	0.431	0.327	0.000309993
Lbh	1.49939e-07	0.164835	0.145	0.084	0.00302022
Mpped2	4.46521e-11	0.164192	0.19	0.115	8.99426e-07
Acot2	4.12649e-08	0.162126	0.111	0.054	0.000831199
Lrrc17	2.70676e-07	0.16172	0.188	0.12	0.00545223
Plaat3	2.18636e-07	0.159375	0.115	0.061	0.00440398
Mbip	1.37853e-06	0.158654	0.121	0.067	0.0277678
Arhgap5	1.35674e-06	0.158437	0.261	0.186	0.0273289
Oat	4.68683e-07	0.156466	0.611	0.51	0.00944069
Tasor	9.51734e-09	0.155906	0.261	0.179	0.000191708
Gpr146	2.7952e-07	0.155762	0.236	0.162	0.00563038
Rpl13	4.16014e-09	0.154938	0.992	0.988	8.37976e-05
Arhgap6	1.78205e-06	0.154301	0.233	0.163	0.0358957
Fmnl2	1.20819e-07	0.152491	0.121	0.065	0.00243366
Cd164	4.71079e-08	0.152487	0.296	0.211	0.000948895
Tgfb1i1	1.01981e-07	0.143888	0.672	0.569	0.0020542
Rpa3	1.72944e-07	0.142327	0.184	0.119	0.00348362
Ccdc88a	1.07782e-06	0.139522	0.277	0.203	0.0217105
Smarcd1	5.57565e-09	0.139358	0.25	0.172	0.00011231
Itgav	1.36053e-06	0.1383	0.323	0.245	0.0274051
Dpm1	8.94771e-07	0.137631	0.446	0.355	0.0180234
Ewsr1	4.13205e-07	0.136325	0.42	0.333	0.00832318
P2ry14	1.63318e-08	0.131941	0.78	0.678	0.000328971
2410006H16Rik	4.57801e-08	0.130656	0.504	0.404	0.00092215
Ptgis	3.02217e-12	0.127244	0.571	0.448	6.08756e-08
Gtf3c2	2.32261e-07	0.126199	0.149	0.092	0.00467843
Ldhb	1.142e-08	0.123668	0.163	0.103	0.000230032
Cacnb2	3.11182e-07	0.12262	0.35	0.271	0.00626814
Arhgef5	3.37937e-07	0.12174	0.138	0.084	0.00680706
Sdhaf1	1.44812e-06	0.119802	0.164	0.109	0.0291696
Set	3.74449e-08	0.118094	0.537	0.439	0.000754253
Nudc	2.06684e-08	0.114901	0.407	0.321	0.000416325
Nfat5	9.93472e-07	0.114233	0.365	0.284	0.0200115
Hsp90aa1	1.97681e-07	0.111039	0.454	0.366	0.00398188
Strn3	3.45232e-08	0.104923	0.321	0.245	0.000695402
Hdac4	2.42657e-06	0.104065	0.301	0.229	0.0488784
G3bp2	2.05237e-06	0.0952501	0.328	0.26	0.0413409
Emilin1	3.7449e-07	0.0939493	0.276	0.208	0.00754334
Rtl8c	1.56411e-06	0.0928498	0.188	0.134	0.0315058
Qsox1	8.96137e-07	0.0910242	0.305	0.234	0.0180509
Ctbs	1.73889e-06	0.0894367	0.117	0.076	0.0350264
Tomm7	4.50544e-08	0.087714	0.568	0.477	0.00090753
Cebpd	1.5438e-08	0.0875996	0.961	0.907	0.000310968
Pgls	1.64836e-06	0.0843025	0.408	0.335	0.0332028
Ilk	1.99931e-06	0.0775118	0.812	0.734	0.040272
Phpt1	7.37085e-07	0.0758299	0.42	0.342	0.0148471
Htatsf1	2.4126e-06	0.0753813	0.284	0.225	0.048597
Stag1	3.80244e-07	0.0752779	0.25	0.19	0.00765926
Ube2d3	6.27733e-07	0.071624	0.552	0.471	0.0126444
U2af1	1.315e-08	0.0715454	0.435	0.354	0.000264881
Ncoa1	1.656e-07	0.0714564	0.366	0.293	0.00333568
Aspn	1.77993e-09	0.0563363	0.973	0.919	3.58531e-05
Zfyve9	1.28681e-06	0.0469935	0.198	0.152	0.0259202
Acadl	1.26876e-07	0.0462816	0.413	0.341	0.00255567
Rsf1	4.17018e-07	0.035322	0.241	0.19	0.0084
Araf	5.45197e-07	0.0233504	0.206	0.16	0.0109819
Habp4	2.30444e-06	0.0186887	0.136	0.105	0.0464183
Ube2h	1.35838e-06	0.0152314	0.401	0.345	0.0273619
Serbp1	1.91757e-06	-0.0451651	0.509	0.467	0.0386256
Gtf2b	2.44902e-06	-0.0484052	0.3	0.276	0.0493305
Wdr61	7.78278e-07	-0.0488324	0.222	0.197	0.0156769
Fkbp4	2.46447e-07	-0.0560215	0.352	0.318	0.00496419
Spr	1.36459e-07	-0.0683124	0.261	0.238	0.0027487
Tsc22d3	1.51843e-06	-0.0839848	0.874	0.822	0.0305857
Rrp1	1.87693e-06	-0.096273	0.41	0.395	0.037807
Hbp1	1.81525e-06	-0.0974362	0.531	0.517	0.0365646
Rnaset2a	5.5324e-07	-0.106827	0.477	0.455	0.0111439
Ptma	7.52822e-07	-0.107663	1	0.997	0.0151641
Sec13	9.91679e-07	-0.109661	0.439	0.427	0.0199754
Taldo1	1.51428e-07	-0.111358	0.487	0.47	0.00305021
Glmp	6.23139e-08	-0.115537	0.402	0.39	0.00125519
Pcbp1	5.57395e-07	-0.121916	0.702	0.684	0.0112276
Lhfp	6.9085e-07	-0.124544	0.816	0.792	0.0139158
Atp6v0d1	2.21672e-06	-0.125527	0.392	0.385	0.0446514
Bgn	8.8918e-08	-0.130536	0.982	0.993	0.00179107
Tubb2a	3.16283e-07	-0.134715	0.234	0.225	0.0063709
Pdlim3	1.17703e-08	-0.135746	0.876	0.842	0.000237088
Spcs1	2.55584e-07	-0.138161	0.739	0.734	0.00514823
Trp53i13	1.43264e-06	-0.138179	0.236	0.24	0.0288576
Tspan3	9.90194e-07	-0.139376	0.662	0.655	0.0199455
Ube2i	1.04959e-06	-0.139974	0.491	0.497	0.0211419
Ncstn	1.50955e-06	-0.14141	0.32	0.327	0.0304068
Marcksl1	5.58163e-07	-0.141905	0.465	0.454	0.0112431
Gpx7	3.0298e-07	-0.144089	0.437	0.428	0.00610292
Arl6ip1	9.49718e-09	-0.146202	0.352	0.343	0.000191302
Stub1	1.70398e-06	-0.154778	0.506	0.51	0.0343232
Polr2j	8.61702e-07	-0.159604	0.314	0.325	0.0173573
Rhoa	1.13636e-07	-0.161036	0.872	0.87	0.00228896
Micos10	4.06942e-07	-0.161534	0.519	0.525	0.00819703
Tspyl1	5.55937e-08	-0.161939	0.257	0.266	0.00111982
Snx9	5.88592e-07	-0.164387	0.272	0.279	0.011856
Tmem43	4.97496e-07	-0.16707	0.324	0.325	0.0100211
Top1	6.05344e-09	-0.1717	0.418	0.42	0.000121935
Psma2	3.8484e-08	-0.173586	0.522	0.53	0.000775184
Fhl1	1.0421e-08	-0.174969	0.75	0.743	0.000209911
Prelid1	7.11502e-11	-0.175314	0.594	0.584	1.43318e-06
Ftl1	6.71209e-09	-0.178229	0.956	0.957	0.000135202
Tubb4a	1.94951e-06	-0.17942	0.455	0.452	0.039269
Laptm4b	1.09344e-06	-0.180932	0.244	0.262	0.0220251
Ifngr1	1.66252e-06	-0.181606	0.429	0.458	0.0334881
Ddost	5.09827e-07	-0.181983	0.629	0.638	0.0102694
Stk24	1.3474e-06	-0.182549	0.209	0.231	0.0271407
Gng5	9.32129e-09	-0.184157	0.869	0.874	0.000187759
Ywhah	7.54295e-09	-0.184456	0.442	0.449	0.000151938
D8Ertd738e	2.41796e-07	-0.18576	0.556	0.577	0.0048705
1700123O20Rik	6.89074e-07	-0.186373	0.187	0.215	0.01388
Tmed2	5.37328e-07	-0.186995	0.611	0.632	0.0108234
Myl12a	5.11388e-11	-0.188547	0.843	0.83	1.03009e-06
Ccdc50	9.7236e-07	-0.189142	0.445	0.47	0.0195863
Mxra8	2.42337e-07	-0.189812	0.768	0.779	0.0048814
Nes	2.63114e-10	-0.190046	0.5	0.485	5.2999e-06
Glrx3	2.29486e-06	-0.190609	0.357	0.383	0.0462254
St7l	1.8215e-06	-0.192584	0.1	0.127	0.0366904
Ybx1	1.00042e-09	-0.195067	0.806	0.808	2.01515e-05
Ppdpf	2.52834e-07	-0.196954	0.304	0.334	0.00509284
Acadm	1.82802e-06	-0.198336	0.276	0.296	0.0368217
Tmed1	2.13596e-06	-0.20205	0.266	0.303	0.0430247
Ier5l	6.63834e-07	-0.202653	0.119	0.145	0.0133716
Raver2	1.77583e-06	-0.20312	0.055	0.106	0.0357705
Atp6v0b	3.88149e-07	-0.203352	0.561	0.588	0.00781849
Nradd	8.58554e-08	-0.204145	0.161	0.185	0.00172939
Ptges3	1.12319e-06	-0.206441	0.488	0.518	0.0226244
Gnas	6.6688e-14	-0.20862	0.959	0.955	1.3433e-09
Sat1	2.0708e-07	-0.209007	0.495	0.513	0.00417121
Gabarapl2	1.52066e-07	-0.20922	0.528	0.557	0.00306307
Pmp22	2.96916e-07	-0.209399	0.933	0.944	0.00598078
Grpel1	2.85879e-08	-0.209824	0.266	0.291	0.000575846
P4hb	4.34145e-10	-0.210272	0.837	0.843	8.74498e-06
Sra1	1.42937e-06	-0.211472	0.286	0.325	0.0287918
Tmed3	1.3373e-09	-0.212189	0.382	0.402	2.69371e-05
Rhoc	4.42614e-08	-0.213539	0.688	0.711	0.000891557
Max	1.58927e-06	-0.21379	0.286	0.323	0.0320127
Selenom	2.01457e-09	-0.214584	0.751	0.755	4.05794e-05
Cryab	2.17727e-07	-0.214978	0.541	0.564	0.00438567
Snx3	8.61657e-07	-0.216308	0.491	0.532	0.0173563
Tra2a	1.97487e-06	-0.217643	0.251	0.28	0.0397797
Tor1aip2	5.68388e-07	-0.21794	0.246	0.282	0.011449
Timm13	1.81678e-07	-0.218442	0.406	0.44	0.00365954
Plekhj1	1.46733e-07	-0.218556	0.2	0.231	0.00295565
Selenbp1	1.88581e-07	-0.221768	0.518	0.533	0.00379859
Nbl1	5.75689e-07	-0.222791	0.669	0.676	0.0115961
Mcrip1	2.64262e-07	-0.222868	0.472	0.516	0.00532303
Sdcbp	1.42645e-08	-0.223733	0.409	0.45	0.000287331
Pop5	1.1534e-06	-0.224057	0.132	0.171	0.0232328
Tspan31	1.3403e-06	-0.224413	0.249	0.294	0.0269977
Ostc	1.47364e-08	-0.224551	0.468	0.5	0.000296835
Snai2	4.53241e-07	-0.226623	0.053	0.103	0.00912964
Ssr2	6.28997e-07	-0.227227	0.688	0.748	0.0126699
Foxn3	8.8142e-07	-0.22797	0.367	0.401	0.0177544
Adamts2	1.52921e-07	-0.229007	0.7	0.717	0.00308029
Clk1	8.5525e-07	-0.231353	0.202	0.244	0.0172273
Arf4	8.6055e-11	-0.232116	0.627	0.656	1.73341e-06
Oaz1	3.2857e-13	-0.232623	0.956	0.966	6.61838e-09
Tecr	3.92607e-08	-0.233412	0.48	0.526	0.000790827
Med28	2.31447e-07	-0.233836	0.433	0.492	0.00466205
Prdx1	1.00672e-10	-0.234631	0.75	0.773	2.02785e-06
Mmp14	4.53607e-09	-0.235194	0.56	0.587	9.13701e-05
Tpm4	1.62087e-07	-0.23584	0.46	0.483	0.00326491
Kdelr1	2.81308e-08	-0.236646	0.452	0.495	0.000566638
Yipf3	1.52596e-08	-0.237167	0.298	0.338	0.000307373
Spsb3	5.50738e-07	-0.238183	0.145	0.189	0.0110935
Alyref	5.70786e-08	-0.238581	0.334	0.383	0.00114973
Ahsa2	2.40935e-06	-0.239434	0.164	0.214	0.0485316
Snta1	4.81466e-07	-0.241522	0.067	0.116	0.00969816
Ppib	8.01815e-13	-0.242519	0.853	0.869	1.6151e-08
Polr2c	9.22025e-08	-0.242832	0.3	0.341	0.00185723
Ftsj1	1.52193e-06	-0.242908	0.131	0.186	0.0306562
Pde7b	1.23966e-06	-0.24333	0.265	0.319	0.0249704
Smox	1.32148e-06	-0.243533	0.076	0.134	0.0266185
Cpd	1.24052e-08	-0.244232	0.429	0.46	0.000249879
Lag3	6.34915e-08	-0.247073	0.054	0.1	0.00127891
Gm2a	6.42693e-07	-0.247553	0.197	0.248	0.0129458
Ctsd	5.21815e-10	-0.247936	0.653	0.69	1.05109e-05
Chd9	8.60232e-07	-0.248769	0.276	0.345	0.0173277
Arf5	6.77629e-12	-0.249109	0.745	0.776	1.36495e-07
Hsd17b7	4.89692e-08	-0.249658	0.046	0.102	0.000986387
Dnaja1	6.71134e-08	-0.249701	0.556	0.616	0.00135187
Trim47	2.9676e-08	-0.250172	0.048	0.104	0.000597763
Cd59a	1.21613e-06	-0.250935	0.106	0.149	0.0244966
Il11ra1	3.03513e-18	-0.252143	0.569	0.527	6.11366e-14
Edf1	2.19073e-09	-0.252229	0.66	0.709	4.41278e-05
Dpysl3	8.44248e-07	-0.253297	0.085	0.146	0.0170057
Zbtb16	5.56184e-07	-0.253577	0.17	0.22	0.0112032
Slc25a42	1.30134e-06	-0.25395	0.282	0.337	0.0262129
Sipa1l2	7.59479e-08	-0.254171	0.08	0.137	0.00152982
Calm1	2.00669e-10	-0.255242	0.696	0.703	4.04207e-06
Col5a2	1.61798e-08	-0.255259	0.815	0.818	0.000325911
Ubash3b	1.12045e-10	-0.255857	0.037	0.1	2.25692e-06
Boc	2.88646e-07	-0.255962	0.13	0.172	0.0058142
Selenop	3.48559e-07	-0.256814	0.418	0.45	0.00702103
Erlin1	5.29244e-08	-0.256829	0.065	0.122	0.00106606
Eif5a	2.62788e-12	-0.260012	0.761	0.79	5.29333e-08
Fkbp1a	2.30794e-13	-0.260419	0.686	0.709	4.64889e-09
Chchd4	1.24481e-07	-0.260831	0.068	0.13	0.00250742
Cgnl1	1.87109e-07	-0.261196	0.325	0.376	0.00376894
Dctn3	4.22636e-09	-0.261238	0.358	0.417	8.51316e-05
Fndc3b	3.26614e-11	-0.261383	0.558	0.584	6.57898e-07
Cxcl15	2.66929e-07	-0.261714	0.119	0.158	0.00537675
Txn2	1.03891e-07	-0.26209	0.255	0.31	0.00209268
Ramp2	1.90087e-07	-0.262478	0.142	0.193	0.00382891
Slitrk6	1.98803e-06	-0.263766	0.072	0.107	0.0400449
Rgl1	1.91524e-06	-0.264298	0.171	0.238	0.0385787
Mydgf	1.42521e-07	-0.266391	0.248	0.314	0.0028708
Mamdc2	1.36298e-06	-0.26654	0.229	0.274	0.0274546
Slc25a33	1.92033e-06	-0.267643	0.248	0.296	0.0386813
Chic2	1.16503e-10	-0.267787	0.452	0.498	2.34671e-06
Icam1	4.3614e-07	-0.27067	0.085	0.14	0.00878517
Gm43305	2.68066e-09	-0.270801	0.047	0.104	5.39966e-05
Ctsb	8.24752e-12	-0.271873	0.761	0.795	1.6613e-07
Rap2a	1.11809e-07	-0.272002	0.211	0.27	0.00225216
Dpysl2	3.7513e-09	-0.275186	0.35	0.406	7.55624e-05
Cebpg	6.14633e-08	-0.275336	0.19	0.251	0.00123806
Serping1	3.40556e-11	-0.27683	0.793	0.833	6.85983e-07
Actb	6.99025e-16	-0.277146	0.992	0.994	1.40805e-11
Rbp1	5.76078e-07	-0.27729	0.288	0.362	0.0116039
Trf	5.47614e-07	-0.278885	0.114	0.18	0.0110306
Ifitm3	3.72369e-10	-0.279456	0.795	0.828	7.50063e-06
Stimate	3.30055e-07	-0.27966	0.149	0.221	0.0066483
Hoxb5	8.87199e-07	-0.28146	0.227	0.291	0.0178709
P4ha1	1.66642e-08	-0.282202	0.131	0.174	0.000335667
Sftpa1	5.30681e-08	-0.282288	0.347	0.358	0.00106895
Plxdc2	1.01476e-06	-0.282293	0.194	0.273	0.0204404
Etv1	2.19887e-08	-0.282358	0.191	0.248	0.000442918
Anxa11	2.28741e-08	-0.282592	0.26	0.322	0.000460753
Calm3	6.09164e-09	-0.282911	0.321	0.389	0.000122704
Prrc2a	3.67845e-09	-0.282925	0.335	0.4	7.4095e-05
Snx18	2.04235e-10	-0.28347	0.234	0.279	4.1139e-06
Tenm4	5.19007e-07	-0.283738	0.182	0.261	0.0104544
Tmem167	4.07201e-08	-0.283784	0.363	0.426	0.000820225
Bsg	5.16408e-13	-0.284129	0.768	0.814	1.0402e-08
Rcn3	2.16304e-12	-0.284606	0.772	0.801	4.35702e-08
G0s2	2.97081e-07	-0.286664	0.263	0.29	0.00598411
Slc9a3r2	6.34426e-10	-0.286706	0.246	0.291	1.27792e-05
B3galnt1	1.56058e-08	-0.286773	0.08	0.14	0.000314348
Lgr5	6.56719e-07	-0.289227	0.051	0.104	0.0132283
Grn	2.19865e-10	-0.29111	0.602	0.665	4.42875e-06
Celf2	1.28626e-10	-0.292301	0.627	0.67	2.59092e-06
Itm2b	7.32069e-27	-0.292553	0.991	0.989	1.47461e-22
Malat1	4.76961e-14	-0.293602	0.994	0.997	9.60743e-10
Hoxb6	3.82054e-07	-0.293897	0.126	0.191	0.00769572
Mapre2	5.41966e-12	-0.293915	0.407	0.462	1.09168e-07
Dnajc3	3.93621e-10	-0.294181	0.515	0.578	7.9287e-06
Gli3	1.55189e-08	-0.2943	0.116	0.183	0.000312597
Ptges	1.0067e-09	-0.294766	0.073	0.131	2.0278e-05
Vegfa	2.24054e-09	-0.295121	0.08	0.154	4.51311e-05
Gja1	1.76696e-07	-0.295536	0.101	0.173	0.00355919
Tuba1b	1.86881e-09	-0.295891	0.657	0.692	3.76434e-05
Plpp1	1.30789e-07	-0.296723	0.095	0.157	0.00263448
Scx	4.72159e-11	-0.298266	0.262	0.258	9.5107e-07
Nfia	1.09041e-08	-0.299645	0.413	0.494	0.000219642
Asap1	2.58942e-08	-0.299846	0.202	0.276	0.000521588
Scarf2	8.239e-10	-0.300499	0.371	0.441	1.65958e-05
Por	2.26604e-08	-0.300518	0.401	0.464	0.000456448
Ssc5d	5.09711e-11	-0.301246	0.267	0.286	1.02671e-06
Ptprd	3.82895e-07	-0.303261	0.134	0.199	0.00771266
Utp11	1.97266e-08	-0.303789	0.133	0.207	0.000397353
Ctsl	1.37327e-17	-0.304732	0.931	0.949	2.76618e-13
Cd1d1	2.19394e-08	-0.305723	0.107	0.182	0.000441925
Ecm1	3.47237e-08	-0.30618	0.395	0.471	0.000699439
Tshz1	5.2245e-09	-0.308039	0.133	0.208	0.000105237
Cd34	9.10714e-08	-0.308066	0.149	0.208	0.00183445
Adamts5	1.65002e-08	-0.309589	0.101	0.178	0.000332363
Homer3	6.12903e-08	-0.309867	0.145	0.215	0.00123457
Wdr1	1.65858e-09	-0.310387	0.349	0.429	3.34087e-05
Kazald1	4.05046e-08	-0.312086	0.232	0.306	0.000815883
4930523C07Rik	1.97925e-09	-0.312295	0.276	0.351	3.98681e-05
Itm2c	6.42594e-12	-0.312339	0.59	0.668	1.29438e-07
Fbxl7	2.28573e-07	-0.312563	0.442	0.513	0.00460414
Bmp2	1.18828e-09	-0.313397	0.053	0.117	2.39355e-05
Col5a1	1.22848e-14	-0.313889	0.916	0.931	2.47452e-10
Klhdc2	1.1341e-09	-0.314336	0.262	0.349	2.28441e-05
Bace2	3.55476e-09	-0.314879	0.141	0.214	7.16036e-05
Map4k4	5.40093e-10	-0.315374	0.389	0.477	1.08791e-05
Atoh8	8.60157e-09	-0.315533	0.117	0.177	0.000173261
Ddr2	2.82017e-11	-0.317366	0.474	0.539	5.68067e-07
Ergic1	1.03978e-10	-0.31837	0.184	0.247	2.09442e-06
Nab2	2.6842e-10	-0.320859	0.079	0.151	5.40679e-06
Sh3kbp1	6.09615e-12	-0.320909	0.058	0.123	1.22795e-07
Dock4	5.07927e-11	-0.326243	0.048	0.113	1.02312e-06
Sdc4	4.19387e-11	-0.326271	0.794	0.821	8.44772e-07
Tnfaip8	8.88832e-10	-0.326805	0.161	0.232	1.79037e-05
Htra1	1.07651e-15	-0.327922	0.681	0.747	2.16841e-11
Gm15851	5.47696e-10	-0.331442	0.114	0.182	1.10322e-05
Ckb	3.97015e-22	-0.33162	0.964	0.963	7.99707e-18
Zfp36l2	3.57433e-09	-0.332258	0.198	0.284	7.19978e-05
Ogn	6.87154e-07	-0.332383	0.091	0.112	0.0138413
Plat	5.3289e-11	-0.332912	0.39	0.466	1.0734e-06
Fam180a	2.08205e-09	-0.33312	0.1	0.161	4.19388e-05
Kdelr3	6.0484e-11	-0.334583	0.45	0.521	1.21833e-06
Tmcc3	1.29305e-10	-0.338949	0.099	0.173	2.60459e-06
Txn1	7.15151e-16	-0.340777	0.605	0.656	1.44053e-11
Anxa5	1.89881e-22	-0.341793	0.924	0.945	3.82478e-18
Tubb4b	2.38016e-12	-0.342919	0.368	0.437	4.79436e-08
Atp1b2	1.48278e-09	-0.345714	0.141	0.218	2.98676e-05
Foxo3	4.98501e-12	-0.345737	0.302	0.379	1.00413e-07
Gm13307	1.56798e-14	-0.346862	0.034	0.105	3.15839e-10
Cdkn2c	4.68364e-10	-0.346922	0.124	0.184	9.43425e-06
Srm	4.90201e-11	-0.347026	0.171	0.257	9.87412e-07
Sox4	2.82001e-14	-0.347499	0.544	0.609	5.68034e-10
Ece1	2.91446e-11	-0.34913	0.407	0.457	5.87059e-07
Hs6st1	1.54456e-11	-0.351022	0.106	0.19	3.1112e-07
Dusp1	2.27392e-06	-0.353045	0.569	0.623	0.0458036
Ctsz	2.26794e-14	-0.354646	0.432	0.524	4.56831e-10
Bcl6	4.01385e-19	-0.355604	0.022	0.104	8.08509e-15
Mdfic	1.84947e-11	-0.356179	0.096	0.178	3.72539e-07
Pxdc1	4.79552e-09	-0.358182	0.22	0.298	9.65961e-05
Pappa	1.93034e-13	-0.358212	0.066	0.143	3.88829e-09
Vgll4	2.42827e-11	-0.359107	0.158	0.25	4.89126e-07
2024-09-09	3.63027e-12	-0.360008	0.293	0.374	7.31245e-08
Ttyh3	2.05667e-11	-0.361338	0.176	0.267	4.14276e-07
Ptprm	1.44275e-12	-0.361683	0.069	0.154	2.90613e-08
Pnrc1	3.63305e-18	-0.363195	0.734	0.803	7.31804e-14
Dpt	3.37359e-14	-0.366846	0.488	0.546	6.79543e-10
Eif1	3.97101e-32	-0.368159	0.959	0.979	7.9988e-28
Foxq1	3.1293e-13	-0.368518	0.086	0.169	6.30336e-09
Adamts10	5.1716e-19	-0.370817	0.823	0.835	1.04172e-14
Cited2	2.62179e-12	-0.371868	0.081	0.17	5.28108e-08
Pdia6	1.09228e-15	-0.372248	0.537	0.614	2.20017e-11
Spock2	4.22819e-11	-0.372539	0.041	0.101	8.51683e-07
Lmna	3.32339e-21	-0.373369	0.704	0.732	6.6943e-17
Mafb	1.07584e-10	-0.374852	0.12	0.196	2.16705e-06
Atp6v1g1	1.35039e-17	-0.375416	0.569	0.68	2.7201e-13
Grb10	2.97323e-17	-0.37775	0.664	0.743	5.98897e-13
Sntb2	4.88999e-18	-0.37958	0.615	0.695	9.84992e-14
Zfp36l1	2.56849e-19	-0.383453	0.866	0.907	5.17371e-15
Cmtm3	2.15219e-13	-0.387408	0.358	0.463	4.33516e-09
Nab1	2.95186e-13	-0.388833	0.255	0.338	5.94592e-09
Lhfpl2	4.3171e-14	-0.389627	0.338	0.418	8.69593e-10
Cd9	1.07689e-10	-0.389685	0.404	0.422	2.16918e-06
Ccdc42	3.76727e-12	-0.389967	0.102	0.186	7.58842e-08
Eng	1.29942e-16	-0.39033	0.401	0.477	2.61742e-12
Dad1	7.14554e-26	-0.390354	0.658	0.718	1.43933e-21
Zfp385b	2.11038e-12	-0.390652	0.133	0.224	4.25093e-08
Gm42418	3.89731e-19	-0.392886	1	1	7.85035e-15
Tmsb10	3.62159e-34	-0.393878	0.995	0.992	7.29497e-30
Emp1	1.40717e-19	-0.398652	0.025	0.104	2.83447e-15
Wnt11	2.45371e-19	-0.400205	0.709	0.793	4.94251e-15
Prss35	4.64079e-09	-0.400306	0.338	0.408	9.34795e-05
Tgfb3	9.7401e-14	-0.403076	0.364	0.451	1.96195e-09
Dleu2	9.17629e-13	-0.410656	0.234	0.341	1.84838e-08
Enpep	4.01475e-17	-0.411246	0.035	0.115	8.08692e-13
Hic1	1.40085e-15	-0.414308	0.086	0.174	2.82174e-11
Rgs7bp	4.49832e-17	-0.425544	0.067	0.164	9.06097e-13
Tnfrsf19	1.15988e-16	-0.434535	0.311	0.405	2.33634e-12
Mef2a	3.58549e-23	-0.438066	0.575	0.663	7.22226e-19
Cd81	2.94804e-61	-0.443063	0.984	0.991	5.93823e-57
Hs3st1	7.48069e-22	-0.45327	0.036	0.132	1.50683e-17
Pnp	1.31214e-18	-0.455576	0.121	0.224	2.64303e-14
Agpat4	3.06733e-17	-0.457601	0.139	0.251	6.17851e-13
Pdgfrb	3.00406e-21	-0.467149	0.335	0.44	6.05107e-17
Stc1	5.7288e-29	-0.473772	0.013	0.11	1.15395e-24
Kcns3	2.99435e-19	-0.474134	0.266	0.399	6.03153e-15
Prelp	1.06654e-18	-0.475093	0.467	0.578	2.14834e-14
Bmp5	3.68104e-20	-0.479073	0.366	0.49	7.41473e-16
Gem	3.04761e-16	-0.48082	0.373	0.501	6.13879e-12
Klf6	1.489e-14	-0.482164	0.35	0.458	2.9993e-10
Nrcam	8.60763e-17	-0.483593	0.119	0.224	1.73383e-12
Tent5a	1.56657e-19	-0.485953	0.072	0.18	3.15555e-15
Olfml2b	2.12392e-21	-0.486601	0.466	0.592	4.27821e-17
Car2	3.52388e-23	-0.487216	0.521	0.621	7.09816e-19
Hspa8	4.9693e-41	-0.489903	0.891	0.94	1.00097e-36
Plk2	1.60189e-17	-0.494561	0.091	0.204	3.22669e-13
Arpc1b	4.88771e-30	-0.496244	0.526	0.622	9.84531e-26
Ptger2	9.69218e-21	-0.50486	0.144	0.287	1.9523e-16
Pi15	1.1861e-14	-0.514437	0.078	0.174	2.38916e-10
Sash1	1.97008e-26	-0.517884	0.062	0.188	3.96832e-22
Gdf10	7.55919e-19	-0.51907	0.077	0.167	1.52265e-14
Ccdc3	2.54893e-27	-0.521759	0.549	0.669	5.13431e-23
Prr5l	1.32704e-27	-0.527259	0.051	0.169	2.67305e-23
Rgs5	2.16436e-15	-0.529584	0.26	0.376	4.35966e-11
C1qtnf2	4.90178e-25	-0.547332	0.331	0.457	9.87365e-21
Phlda1	1.40775e-17	-0.548301	0.229	0.369	2.83563e-13
Xbp1	5.87378e-25	-0.561391	0.337	0.483	1.18316e-20
Eif4g3	2.14968e-26	-0.56276	0.246	0.398	4.33011e-22
Klf2	7.10943e-23	-0.571516	0.221	0.4	1.43205e-18
Vim	1.13979e-66	-0.584062	0.986	0.998	2.29589e-62
S100a10	3.29846e-26	-0.584572	0.535	0.646	6.64408e-22
Ccdc80	6.17125e-20	-0.603453	0.208	0.345	1.24307e-15
Gas1	1.7808e-19	-0.605399	0.301	0.434	3.58707e-15
Ddx3y	1.62409e-65	-0.606493	0	0.147	3.27141e-61
Nr4a1	9.33067e-22	-0.6138	0.199	0.368	1.87948e-17
Hilpda	1.62265e-27	-0.615312	0.089	0.228	3.26851e-23
Adamts17	1.94144e-22	-0.619903	0.267	0.395	3.91063e-18
Cygb	1.56602e-26	-0.623827	0.288	0.445	3.15444e-22
Aig1	5.82913e-33	-0.625763	0.3	0.464	1.17416e-28
Mgp	4.66972e-68	-0.638583	0.859	0.983	9.40622e-64
Tppp3	3.38102e-20	-0.655741	0.289	0.412	6.81038e-16
Tmem132c	2.71992e-32	-0.659491	0.175	0.349	5.47873e-28
Serpinh1	7.33414e-99	-0.661151	0.952	0.983	1.47732e-94
Cst3	2.95482e-86	-0.661779	0.992	0.995	5.95188e-82
Pde4b	2.68038e-43	-0.668437	0.512	0.675	5.39909e-39
Rsrp1	1.34799e-49	-0.675303	0.596	0.789	2.71525e-45
Cd151	2.51339e-45	-0.694406	0.404	0.602	5.06273e-41
AY036118	2.34573e-51	-0.698341	0.991	0.993	4.72501e-47
Btg1	3.93186e-37	-0.727516	0.164	0.363	7.91994e-33
Pdgfrl	7.59027e-49	-0.742811	0.42	0.616	1.52891e-44
Colec12	2.96976e-43	-0.765986	0.256	0.474	5.98199e-39
Sftpc	1.941e-77	-0.787311	0.957	0.995	3.90975e-73
Cntfr	1.53921e-42	-0.808933	0.205	0.395	3.10044e-38
Eif2s3y	8.66936e-90	-0.811333	0	0.199	1.74627e-85
Sgcg	1.27067e-40	-0.814676	0.105	0.275	2.55952e-36
Efnb2	4.94889e-35	-0.816528	0.323	0.412	9.96856e-31
Ccl19	2.24462e-48	-0.822125	0.06	0.247	4.52134e-44
Vsnl1	3.89896e-51	-0.84861	0.081	0.29	7.85367e-47
Abi3bp	2.76412e-48	-0.850399	0.083	0.28	5.56777e-44
Ccn2	2.83544e-22	-0.862995	0.437	0.478	5.71142e-18
Igfbp7	1.49527e-124	-0.868412	0.902	0.984	3.01193e-120
Id3	1.29939e-48	-0.876406	0.607	0.752	2.61737e-44
Anxa2	1.33774e-60	-0.878298	0.584	0.752	2.69462e-56
Apoe	2.50358e-53	-0.901474	0.8	0.889	5.04296e-49
Gsn	2.39148e-96	-0.905545	0.883	0.966	4.81716e-92
Col3a1	8.58304e-128	-0.919172	0.999	0.999	1.72888e-123
Spon2	1.3753e-87	-0.935315	0.741	0.884	2.77026e-83
Penk	3.7759e-51	-0.939436	0.073	0.269	7.6058e-47
Agt	1.32184e-92	-0.941753	0.664	0.839	2.66257e-88
Tagln2	3.17064e-84	-0.976744	0.631	0.816	6.38663e-80
Pcolce2	6.31472e-88	-1.02293	0.542	0.816	1.27197e-83
Fbln1	2.05021e-94	-1.05022	0.462	0.751	4.12974e-90
Igfbp4	1.37783e-63	-1.05577	0.46	0.634	2.77537e-59
Igfbp5	7.39784e-67	-1.06323	0.576	0.81	1.49015e-62
Mustn1	5.78118e-174	-1.08345	0.98	0.996	1.1645e-169
Tnxb	3.65514e-97	-1.22663	0.36	0.68	7.36255e-93
Gpx3	7.86389e-63	-1.23906	0.108	0.355	1.58402e-58
Cyp2e1	1.42281e-55	-1.24671	0.194	0.46	2.86597e-51
Enpp2	1.51639e-87	-1.28313	0.435	0.735	3.05446e-83
Igfbp3	2.18725e-95	-1.4784	0.029	0.308	4.40578e-91
Hhip	3.17163e-182	-2.10133	0.622	0.794	6.38862e-178

## Sheet: S.Table 3. AMF HHIPCKOvsCon DEG
Gene	p_val	avg_log2FC	pct.1	pct.2	p_val_adj				Log2FC>0: upregulated in HHIPCKO ALMF
Igf1	8.31395e-183	1.95502	0.69	0.235	1.67468e-178				Log2FC<0: downregulated in HHIPCKO ALMF
Hmcn1	2.70184e-143	1.68268	0.856	0.594	5.44232e-139
Cebpb	3.01646e-118	1.41594	0.708	0.339	6.07606e-114
Entpd1	5.98537e-110	1.35246	0.702	0.371	1.20563e-105
Mfap4	6.02801e-82	1.32557	0.681	0.378	1.21422e-77
Txnip	1.18411e-98	1.24415	0.766	0.536	2.38516e-94
Plpp3	2.00759e-55	1.14233	0.519	0.279	4.04388e-51
Pltp	2.50228e-83	1.13465	0.653	0.373	5.04034e-79
Thbs2	8.9212e-46	1.13102	0.481	0.278	1.797e-41
Otulinl	2.99025e-76	1.08078	0.615	0.332	6.02327e-72
Nnat	5.07652e-43	1.08029	0.525	0.295	1.02256e-38
Cdkn1a	4.99306e-39	1.05298	0.343	0.154	1.00575e-34
Adamts8	7.68239e-43	1.04782	0.28	0.093	1.54746e-38
Fn1	1.94708e-34	1.02708	0.34	0.163	3.92201e-30
Wnt5a	2.53653e-76	1.01093	0.776	0.557	5.10933e-72
Sorl1	2.20517e-60	0.998985	0.261	0.048	4.44188e-56
Peg3	5.065e-41	0.99621	0.344	0.162	1.02024e-36
Adamts1	1.2855e-48	0.996097	0.613	0.376	2.58938e-44
Hist1h1e	9.03499e-67	0.986257	0.694	0.472	1.81992e-62
Glul	4.76825e-95	0.971731	0.84	0.666	9.60468e-91
Lama2	2.27314e-55	0.943723	0.583	0.324	4.57879e-51
Loxl2	4.95661e-51	0.941661	0.604	0.36	9.98409e-47
Thbd	3.20164e-39	0.939638	0.286	0.103	6.44907e-35
Serpine2	1.20121e-81	0.931454	0.909	0.808	2.41959e-77
Timp3	1.24345e-78	0.903716	0.842	0.693	2.50467e-74
Lnx1	2.11821e-42	0.882387	0.35	0.135	4.26672e-38
Pcsk5	8.67588e-60	0.880242	0.742	0.521	1.74758e-55
Lgr6	3.79897e-37	0.878399	0.248	0.078	7.65226e-33
Ier3	8.54829e-30	0.87489	0.316	0.16	1.72188e-25
Ednrb	8.51581e-41	0.868222	0.154	0.021	1.71534e-36
Mgll	1.81368e-49	0.862878	0.269	0.068	3.6533e-45
Egr1	2.07551e-11	0.825706	0.342	0.29	4.1807e-07
Srsf5	1.82383e-64	0.808964	0.698	0.471	3.67374e-60
Junb	1.5347e-11	0.807691	0.356	0.338	3.09134e-07
Rgs2	4.56452e-44	0.793921	0.653	0.443	9.19431e-40
Nfkbia	7.37712e-50	0.791212	0.703	0.542	1.48597e-45
F3	1.58296e-31	0.786303	0.389	0.207	3.18856e-27
P4ha3	5.95581e-39	0.776657	0.532	0.316	1.19968e-34
mt-Nd5	3.80013e-34	0.776363	0.476	0.293	7.65459e-30
Mt1	4.57181e-22	0.767392	0.153	0.047	9.209e-18
Fkbp5	1.44536e-42	0.764724	0.229	0.059	2.9114e-38
Cirbp	1.30953e-46	0.762406	0.586	0.365	2.63779e-42
Jun	9.43351e-33	0.751	0.738	0.657	1.90019e-28
Lamc1	3.54716e-49	0.742137	0.751	0.592	7.14505e-45
Il6ra	3.09329e-49	0.738913	0.238	0.05	6.23081e-45
Ace	3.83111e-30	0.73741	0.126	0.02	7.717e-26
Fos	8.26145e-07	0.732024	0.279	0.223	0.016641
Fibin	2.30403e-29	0.73173	0.219	0.075	4.641e-25
Tpm1	1.44091e-40	0.726007	0.826	0.703	2.90242e-36
Npnt	4.63126e-27	0.725799	0.141	0.034	9.32876e-23
Wfdc1	7.02684e-52	0.723502	0.165	0.015	1.41542e-47
Hspg2	5.59449e-23	0.722816	0.439	0.292	1.1269e-18
Cldn1	3.86651e-30	0.720898	0.327	0.161	7.78832e-26
Cdo1	7.07386e-28	0.708581	0.288	0.134	1.42489e-23
mt-Nd4l	1.84597e-50	0.701606	0.894	0.817	3.71834e-46
Cdh4	6.47124e-31	0.693867	0.245	0.085	1.3035e-26
Rps8	1.8775e-57	0.672041	0.858	0.755	3.78185e-53
Tmem176a	2.24682e-31	0.670835	0.624	0.443	4.52577e-27
S100a6	1.26219e-28	0.665871	0.257	0.098	2.54243e-24
Tgfbr3	9.45332e-37	0.663238	0.753	0.583	1.90418e-32
Ddit4	6.85503e-25	0.655153	0.495	0.313	1.38081e-20
Col1a2	2.94261e-51	0.645751	0.961	0.932	5.9273e-47
Crispld2	6.04897e-24	0.645272	0.206	0.075	1.21844e-19
Rps12	7.56749e-30	0.636603	0.459	0.278	1.52432e-25
Fmo2	3.02881e-53	0.632306	0.953	0.916	6.10092e-49
Pcolce	3.32102e-31	0.623564	0.333	0.147	6.68954e-27
Fgfr2	1.18539e-22	0.622407	0.173	0.062	2.38773e-18
Thbs1	6.02625e-25	0.618834	0.709	0.602	1.21387e-20
Lpar1	5.73446e-24	0.615682	0.442	0.271	1.15509e-19
Abca1	1.44999e-25	0.612622	0.268	0.115	2.92072e-21
Col1a1	4.7524e-35	0.610829	0.931	0.869	9.57276e-31
Cebpd	1.84512e-53	0.6071	0.914	0.87	3.71662e-49
Spsb1	4.56268e-27	0.607081	0.312	0.145	9.1906e-23
Btg2	1.01854e-11	0.60314	0.36	0.269	2.05166e-07
Chp2	9.81653e-24	0.602348	0.384	0.221	1.97734e-19
Zfp36	1.67537e-07	0.59478	0.417	0.387	0.0033747
H1f0	4.10585e-22	0.594072	0.541	0.409	8.27041e-18
Tns3	1.16278e-23	0.593901	0.233	0.1	2.3422e-19
Adh1	2.68756e-29	0.593775	0.117	0.017	5.41354e-25
Rps21	6.23604e-33	0.590217	0.68	0.531	1.25612e-28
Macf1	4.43334e-23	0.587521	0.701	0.592	8.93007e-19
Ogfrl1	4.07873e-19	0.584467	0.382	0.247	8.21578e-15
Pmepa1	1.09456e-34	0.574832	0.807	0.731	2.20478e-30
Lama4	4.36631e-32	0.571105	0.77	0.64	8.79507e-28
Sod3	1.02341e-25	0.567957	0.709	0.552	2.06145e-21
Lsp1	3.27956e-22	0.567323	0.588	0.444	6.60602e-18
Elmo1	3.08537e-22	0.566826	0.368	0.203	6.21487e-18
Col6a2	4.04473e-37	0.563481	0.883	0.819	8.1473e-33
Ptgis	1.47565e-17	0.562965	0.152	0.054	2.97241e-13
Ak5	7.1099e-35	0.560581	0.107	0.008	1.43215e-30
Fbn1	1.55517e-28	0.55561	0.833	0.739	3.13258e-24
Ehd4	8.23972e-19	0.552375	0.226	0.106	1.65973e-14
Prnp	1.3357e-19	0.551694	0.584	0.461	2.69049e-15
Gcnt2	5.628e-21	0.545384	0.168	0.058	1.13365e-16
Errfi1	2.72e-25	0.544627	0.716	0.591	5.4789e-21
Pbx1	2.08926e-21	0.543583	0.382	0.242	4.20839e-17
Gas6	1.53356e-15	0.539998	0.278	0.157	3.08904e-11
Ltbp4	1.22834e-17	0.537921	0.725	0.642	2.47425e-13
Aspn	1.58209e-33	0.536941	0.61	0.381	3.18681e-29
Ngb	2.98689e-22	0.532701	0.122	0.03	6.01649e-18
Smtnl2	4.22081e-18	0.532024	0.301	0.166	8.50197e-14
Pde1a	6.20586e-21	0.531227	0.157	0.052	1.25005e-16
Socs3	3.08733e-13	0.527395	0.154	0.069	6.21882e-09
Col15a1	1.61702e-20	0.522706	0.106	0.023	3.25717e-16
Sntg2	2.21174e-15	0.520953	0.268	0.153	4.4551e-11
Ltbp1	5.92361e-23	0.518512	0.13	0.031	1.19319e-18
Il11ra1	1.24985e-17	0.516984	0.333	0.19	2.51757e-13
Mllt3	2.58243e-17	0.516385	0.409	0.293	5.20179e-13
Rpl10-ps3	1.38999e-22	0.515765	0.566	0.421	2.79985e-18
Myh11	1.43911e-14	0.513218	0.427	0.323	2.8988e-10
Nrp1	1.25909e-14	0.510626	0.326	0.233	2.53618e-10
mt-Atp8	1.25619e-23	0.51055	0.815	0.729	2.53035e-19
Tgm2	4.2269e-21	0.495009	0.146	0.045	8.51425e-17
Ltbp2	1.55038e-32	0.493963	0.927	0.908	3.12293e-28
Ptgs1	5.1432e-17	0.493706	0.311	0.179	1.03599e-12
Sparcl1	2.23223e-35	0.491406	0.946	0.904	4.49639e-31
Hist1h1c	4.63209e-18	0.490564	0.185	0.076	9.33042e-14
Syne1	4.93268e-14	0.487144	0.258	0.144	9.9359e-10
Prr16	6.47687e-17	0.486027	0.213	0.099	1.30464e-12
Klf15	6.7388e-16	0.48454	0.327	0.198	1.3574e-11
Per3	1.03889e-13	0.483774	0.337	0.216	2.09264e-09
Aldh1a1	9.26976e-21	0.482142	0.136	0.04	1.86721e-16
Bmp3	5.58635e-22	0.480668	0.103	0.019	1.12526e-17
Mmp2	7.98431e-24	0.477918	0.802	0.733	1.60828e-19
Tgfbi	6.86744e-48	0.471434	0.978	0.961	1.38331e-43
Col6a1	1.63061e-24	0.470316	0.848	0.744	3.28453e-20
Ubc	1.76155e-20	0.468861	0.613	0.51	3.5483e-16
S100b	2.41343e-14	0.468264	0.24	0.13	4.86138e-10
Dnm3os	3.00648e-15	0.461474	0.11	0.036	6.05596e-11
Foxf1	6.13686e-14	0.458856	0.434	0.321	1.23615e-09
Col16a1	1.34017e-12	0.455717	0.313	0.199	2.69951e-08
Cerk	1.67972e-12	0.455511	0.305	0.197	3.38346e-08
H3f3b	6.93087e-72	0.455495	0.971	0.978	1.39609e-67
Picalm	3.0844e-14	0.455191	0.438	0.336	6.21291e-10
Igsf10	1.59262e-11	0.454006	0.31	0.214	3.20801e-07
Dst	1.43733e-13	0.453248	0.54	0.442	2.89522e-09
Rarres2	6.38237e-20	0.452922	0.701	0.585	1.2856e-15
Lamb1	1.39852e-12	0.450298	0.554	0.505	2.81705e-08
Fstl1	1.64303e-26	0.44873	0.904	0.854	3.30956e-22
Adamts9	1.45062e-10	0.447777	0.256	0.166	2.92198e-06
Hmgcs2	1.17353e-22	0.447025	0.1	0.018	2.36383e-18
Col14a1	2.55386e-08	0.446464	0.117	0.061	0.000514424
Ptprd	6.22032e-15	0.444095	0.198	0.093	1.25296e-10
mt-Co2	6.29191e-17	0.443228	0.795	0.719	1.26738e-12
Eln	8.21713e-22	0.442265	0.998	0.998	1.65518e-17
Galnt2	5.85355e-12	0.438865	0.238	0.139	1.17908e-07
Lpl	2.22284e-10	0.437009	0.273	0.171	4.47747e-06
Clec2d	6.98767e-12	0.436962	0.224	0.124	1.40753e-07
Fhod3	4.01185e-17	0.434982	0.131	0.042	8.08108e-13
Vstm4	1.30399e-15	0.434889	0.17	0.073	2.62664e-11
Fstl3	2.24155e-11	0.434491	0.2	0.11	4.51516e-07
mt-Co1	1.27697e-21	0.432865	0.926	0.884	2.57221e-17
Spop	2.50302e-14	0.429707	0.377	0.246	5.04183e-10
Rps29	6.08422e-17	0.420616	0.721	0.624	1.22555e-12
Prex2	3.08464e-11	0.417614	0.344	0.233	6.2134e-07
B4galt1	2.37995e-11	0.415708	0.226	0.132	4.79393e-07
Hnrnpd	1.39698e-12	0.415638	0.367	0.247	2.81395e-08
Gsn	1.16127e-13	0.414702	0.898	0.885	2.33915e-09
Podn	2.42365e-13	0.414469	0.115	0.044	4.88195e-09
Mmp23	2.86279e-12	0.412427	0.223	0.121	5.76652e-08
mt-Cytb	7.43159e-12	0.412305	0.754	0.679	1.49694e-07
Ppp1r14a	4.00624e-12	0.41195	0.413	0.316	8.06977e-08
Rps26	3.76339e-24	0.409412	0.808	0.765	7.58059e-20
Sgk1	2.98301e-15	0.407539	0.189	0.085	6.00868e-11
Ddx3x	1.08222e-10	0.40643	0.252	0.164	2.17992e-06
Prkca	1.40402e-09	0.406376	0.181	0.103	2.82812e-05
Prdm6	1.3883e-10	0.404293	0.405	0.309	2.79645e-06
Itgb5	6.90035e-10	0.403589	0.297	0.199	1.38994e-05
Cavin2	5.07519e-11	0.401069	0.397	0.304	1.0223e-06
Pth1r	1.07679e-11	0.400553	0.421	0.319	2.16899e-07
Rps27	3.10543e-20	0.396911	0.796	0.724	6.25527e-16
Svil	4.40568e-11	0.396682	0.612	0.515	8.87437e-07
Ddx5	4.73783e-29	0.395715	0.848	0.807	9.54341e-25
Ntn1	3.06551e-08	0.39536	0.25	0.164	0.000617486
mt-Nd1	6.54301e-09	0.394824	0.434	0.355	0.000131796
Tgfb2	1.16572e-08	0.394561	0.302	0.218	0.000234811
Lpp	8.33793e-12	0.394376	0.581	0.495	1.67951e-07
Klf9	1.08667e-24	0.393398	0.816	0.779	2.18887e-20
Pam	5.70874e-17	0.39323	0.782	0.75	1.14991e-12
Tln2	6.68305e-12	0.39261	0.14	0.065	1.34617e-07
Col27a1	1.16025e-08	0.391265	0.226	0.145	0.000233709
Pamr1	2.83716e-11	0.390954	0.565	0.467	5.71488e-07
Tut4	1.61363e-09	0.389191	0.346	0.244	3.25034e-05
Ptch1	7.71119e-08	0.38799	0.269	0.184	0.00155326
mt-Nd2	2.2558e-09	0.387468	0.402	0.307	4.54385e-05
Opcml	2.45728e-14	0.386545	0.108	0.034	4.94969e-10
Limch1	9.30351e-09	0.385289	0.111	0.054	0.000187401
Lbh	3.9522e-10	0.383549	0.182	0.101	7.96091e-06
Gas7	3.95787e-11	0.380868	0.198	0.107	7.97234e-07
Col6a3	3.42137e-17	0.375171	0.879	0.83	6.89166e-13
Adamts2	1.48161e-09	0.375076	0.6	0.515	2.98442e-05
Pros1	5.86395e-13	0.371504	0.731	0.641	1.18117e-08
Hdac4	9.22172e-07	0.37053	0.198	0.134	0.0185753
Nexn	1.1078e-09	0.369035	0.171	0.092	2.23145e-05
Fus	8.60805e-12	0.368953	0.527	0.439	1.73392e-07
Igf1r	3.9937e-10	0.368886	0.164	0.085	8.04451e-06
Cmip	2.90652e-14	0.366996	0.138	0.053	5.8546e-10
Xdh	2.61304e-07	0.366323	0.285	0.206	0.00526345
Adamts15	3.14526e-07	0.365322	0.306	0.245	0.00633549
Lrrc17	1.91322e-10	0.365083	0.161	0.081	3.85381e-06
Ghr	4.63706e-16	0.363698	0.799	0.731	9.34042e-12
Hspb8	1.71926e-12	0.361286	0.132	0.054	3.4631e-08
Medag	4.06594e-10	0.355292	0.165	0.085	8.19002e-06
Hist1h4d	2.75918e-09	0.355238	0.215	0.135	5.55782e-05
Atp1a2	1.15292e-08	0.353722	0.461	0.368	0.000232232
Gpm6b	4.6904e-09	0.352547	0.336	0.236	9.44787e-05
Greb1	6.95474e-11	0.35149	0.123	0.059	1.40089e-06
Mfap5	7.74733e-10	0.350135	0.201	0.117	1.56055e-05
Tmtc1	9.61354e-07	0.348312	0.302	0.222	0.0193646
Adgrg2	6.26401e-14	0.34655	0.106	0.034	1.26176e-09
Rbm3	3.34775e-12	0.345152	0.627	0.543	6.74337e-08
Pcm1	4.94161e-08	0.342087	0.39	0.295	0.000995388
Acadsb	1.3e-08	0.341928	0.359	0.263	0.000261859
Gyg	1.27194e-09	0.341285	0.202	0.116	2.56207e-05
Nedd9	6.66149e-07	0.340914	0.35	0.275	0.0134182
Fendrr	2.86239e-07	0.338542	0.288	0.205	0.00576571
Eml1	1.06901e-08	0.338069	0.15	0.08	0.000215331
Arhgap10	1.19941e-07	0.336788	0.222	0.144	0.00241598
Pwp1	2.49291e-08	0.333424	0.162	0.095	0.000502147
Pla2r1	6.91933e-08	0.331079	0.181	0.108	0.00139376
1810026B05Rik	8.00469e-10	0.329836	0.499	0.384	1.61238e-05
Tmem176b	7.55501e-20	0.328759	0.877	0.877	1.52181e-15
Ier2	1.07348e-14	0.32783	0.336	0.425	2.16232e-10
Aff3	1.6128e-11	0.327079	0.101	0.037	3.24866e-07
Atp9b	2.71792e-08	0.324709	0.236	0.151	0.000547471
Per1	6.14061e-09	0.323391	0.559	0.475	0.00012369
Tspan4	2.69383e-07	0.3224	0.251	0.17	0.00542617
Slc41a3	2.92804e-10	0.320024	0.139	0.065	5.89795e-06
Egfem1	8.15032e-15	0.319833	0.833	0.78	1.64172e-10
Hspb1	1.91999e-07	0.319429	0.141	0.077	0.00386744
Tns1	2.96561e-07	0.319342	0.511	0.432	0.00597362
Nptn	4.07796e-09	0.318666	0.538	0.44	8.21424e-05
Adgre5	4.70689e-07	0.317407	0.481	0.395	0.00948109
Gulp1	3.0979e-07	0.316604	0.418	0.325	0.00624011
Rpl36a	2.55975e-09	0.315649	0.609	0.543	5.15611e-05
Nox4	1.13932e-06	0.314605	0.194	0.123	0.0229493
Anp32e	1.05641e-06	0.312425	0.207	0.145	0.0212793
Gstm1	6.90467e-08	0.311858	0.255	0.17	0.00139081
Ranbp9	1.24017e-06	0.311601	0.281	0.2	0.0249807
9530026P05Rik	2.99353e-09	0.309822	0.121	0.056	6.02988e-05
Itgb1	6.16635e-14	0.309284	0.883	0.841	1.24209e-09
Dbp	3.98557e-07	0.308194	0.133	0.083	0.00802814
Ier5	2.79464e-08	0.305587	0.141	0.074	0.000562925
Zyx	1.46191e-06	0.305369	0.503	0.44	0.0294472
Rpl10	1.03991e-06	0.305067	0.412	0.333	0.0209469
Lpin1	1.34447e-06	0.302411	0.279	0.197	0.0270817
Rpl34	6.2647e-15	0.301324	0.845	0.824	1.2619e-10
Fut8	5.35743e-07	0.301317	0.34	0.259	0.0107915
Syn2	1.91787e-06	0.300518	0.213	0.143	0.0386317
Tgfbr2	1.04639e-06	0.299276	0.37	0.281	0.0210775
Fam129a	3.87483e-10	0.296299	0.667	0.605	7.80507e-06
Trio	2.8027e-07	0.292415	0.29	0.202	0.00564548
Arhgap24	2.88825e-07	0.292034	0.423	0.343	0.00581781
Ubl3	1.02791e-06	0.29176	0.31	0.23	0.0207052
Tob2	2.01771e-06	0.289335	0.154	0.096	0.0406426
Trim2	5.28578e-07	0.288632	0.158	0.094	0.0106471
Ppp1r2	2.58979e-08	0.28772	0.599	0.593	0.000521662
Jcad	1.16282e-06	0.286723	0.183	0.114	0.0234227
Sptbn1	1.28893e-09	0.284651	0.812	0.775	2.59629e-05
Mrc2	9.72865e-07	0.280567	0.12	0.065	0.0195964
Srrm2	9.48427e-11	0.279224	0.802	0.753	1.91042e-06
Rpl39	2.9857e-16	0.279143	0.834	0.828	6.0141e-12
Heyl	4.73367e-08	0.277233	0.116	0.056	0.000953504
Plekhf1	1.48819e-06	0.271282	0.24	0.163	0.0299765
Samhd1	2.12597e-06	0.271012	0.159	0.099	0.0428233
Nipbl	2.38843e-06	0.270385	0.338	0.252	0.0481101
Rps23	4.60942e-12	0.267771	0.788	0.774	9.28475e-08
Nedd4	1.10831e-13	0.261407	0.897	0.866	2.23247e-09
Rps15a	2.56085e-14	0.260053	0.857	0.849	5.15832e-10
Mtch1	1.74657e-07	0.259175	0.735	0.68	0.00351811
Bgn	2.10285e-12	0.257773	0.962	0.967	4.23577e-08
Tsc22d1	7.54496e-10	0.252996	0.785	0.774	1.51978e-05
Atp2b1	6.18238e-10	0.251039	0.684	0.67	1.24532e-05
Cd200	2.09783e-06	0.243384	0.129	0.072	0.0422566
Acot1	5.56788e-07	0.241645	0.198	0.125	0.0112154
Rps19	1.52503e-15	0.236082	0.868	0.879	3.07186e-11
Ahnak	2.94099e-07	0.231858	0.774	0.725	0.00592404
Nfib	2.01292e-10	0.228921	0.834	0.821	4.05462e-06
App	1.51257e-09	0.227466	0.907	0.897	3.04676e-05
Nrep	1.04827e-07	0.224382	0.789	0.76	0.00211154
Tnc	1.12769e-07	0.214365	0.806	0.805	0.00227151
Morf4l1	1.28641e-07	0.212549	0.771	0.737	0.00259121
Fth1	4.09279e-16	0.212333	0.965	0.977	8.24411e-12
Dpt	2.42905e-06	0.211854	0.314	0.231	0.0489283
Rps10	2.46079e-07	0.199783	0.775	0.767	0.00495676
Rasl12	8.82945e-07	0.192954	0.101	0.051	0.0177852
Psap	2.31328e-06	0.191654	0.783	0.786	0.0465964
Rps7	2.3852e-06	0.186059	0.808	0.801	0.0480452
Rps16	2.70668e-07	0.178874	0.857	0.854	0.00545207
Rpl30	8.31875e-09	0.172728	0.877	0.892	0.000167565
Eef1a1	5.81976e-07	0.16119	0.93	0.942	0.0117227
Gm10076	2.15151e-06	0.141862	0.958	0.966	0.0433379
Rpl36	1.41629e-06	0.14168	0.923	0.931	0.0285282
Rpl8	3.11554e-07	0.127418	0.891	0.913	0.00627562
Acta2	3.7089e-08	0.0952674	0.681	0.577	0.000747085
Mgp	1.35175e-08	0.0114319	0.941	0.982	0.000272283
Scgb1a1	1.25076e-11	-0.0627546	0.227	0.304	2.51941e-07
Cd74	4.70806e-07	-0.0764354	0.103	0.152	0.00948345
Itm2b	7.07392e-07	-0.130087	0.954	0.977	0.014249
Rplp0	3.10272e-08	-0.136413	0.935	0.968	0.000624981
Grb10	2.12315e-07	-0.175147	0.691	0.781	0.00427666
Ftl1	2.85154e-10	-0.188152	0.901	0.956	5.74386e-06
Ppia	1.61548e-09	-0.190682	0.941	0.961	3.25405e-05
Gnas	2.19223e-09	-0.193993	0.891	0.939	4.4158e-05
Gm42418	5.54305e-10	-0.198441	0.998	1	1.11654e-05
Anxa5	3.60365e-09	-0.203441	0.87	0.918	7.25884e-05
Malat1	3.88781e-11	-0.205265	0.981	0.991	7.83121e-07
Pum3	4.8054e-07	-0.20554	0.078	0.14	0.00967952
Atp5l	3.30713e-08	-0.205739	0.66	0.755	0.000666155
Hsp90ab1	1.33924e-11	-0.209879	0.909	0.939	2.69764e-07
Pigf	2.0009e-07	-0.212842	0.056	0.114	0.0040304
Serf2	4.25424e-13	-0.213582	0.82	0.907	8.56931e-09
Arf5	6.17292e-08	-0.215708	0.688	0.769	0.00124341
Aopep	3.44816e-07	-0.216236	0.558	0.655	0.00694563
Spcs1	1.72974e-08	-0.216906	0.629	0.726	0.000348421
Sntb2	1.09844e-06	-0.218112	0.596	0.68	0.0221258
2310011J03Rik	3.90973e-07	-0.226661	0.15	0.18	0.00787537
Trim36	1.80683e-07	-0.228669	0.067	0.129	0.00363949
Samd5	1.73613e-07	-0.230509	0.054	0.111	0.00349709
Ppp1r14b	8.20088e-08	-0.230861	0.242	0.337	0.0016519
Psma7	2.92458e-07	-0.233451	0.424	0.525	0.00589098
Ssr2	6.76238e-07	-0.236866	0.59	0.669	0.0136215
Tma7	2.14648e-06	-0.237857	0.279	0.368	0.0432366
Ube2v2	6.61479e-07	-0.239413	0.197	0.281	0.0133242
Mrpl20	1.38347e-06	-0.240271	0.285	0.376	0.0278673
Myl6	1.39988e-11	-0.240406	0.875	0.918	2.81978e-07
Ppp1ca	1.52606e-06	-0.24153	0.512	0.601	0.0307395
Ptma	1.73389e-19	-0.241638	0.978	0.989	3.49258e-15
Oaz1	2.54443e-11	-0.243665	0.887	0.932	5.12525e-07
Ube2f	3.35866e-07	-0.245004	0.062	0.118	0.00676536
Ppib	7.877e-11	-0.245255	0.765	0.849	1.58666e-06
Utp4	6.71913e-07	-0.245708	0.065	0.12	0.0135343
Acot7	1.00798e-08	-0.246502	0.052	0.115	0.000203037
Glipr2	1.77758e-06	-0.246639	0.1	0.166	0.0358057
Rac1	1.1379e-06	-0.249019	0.461	0.55	0.0229208
Erlin1	1.337e-08	-0.249589	0.073	0.142	0.000269313
P2ry14	2.28551e-07	-0.249842	0.634	0.707	0.00460371
Top1	2.25977e-06	-0.249877	0.377	0.46	0.0455185
Frmd8	1.36615e-08	-0.251698	0.06	0.125	0.000275183
Zfp451	2.35755e-06	-0.251859	0.123	0.193	0.0474881
Chic2	5.68732e-08	-0.252504	0.465	0.57	0.0011456
H2afz	5.90397e-07	-0.252561	0.588	0.662	0.0118924
Taf12	7.21974e-07	-0.253582	0.083	0.145	0.0145427
Cdk4	2.43742e-07	-0.253647	0.433	0.507	0.00490969
Prelid1	1.02561e-07	-0.254199	0.508	0.6	0.00206588
Drap1	4.14422e-07	-0.254787	0.466	0.56	0.0083477
Ttyh2	1.18494e-06	-0.254793	0.085	0.145	0.0238682
B4galt3	9.60623e-08	-0.254795	0.052	0.101	0.00193498
Vasp	1.28728e-06	-0.255245	0.14	0.211	0.0259297
Chordc1	4.62659e-07	-0.256125	0.123	0.197	0.00931934
Gng10	1.79351e-06	-0.256581	0.326	0.409	0.0361267
Mlf2	6.38202e-10	-0.256622	0.518	0.634	1.28553e-05
Rarg	2.1201e-07	-0.257334	0.063	0.12	0.00427051
Rgs16	1.50157e-07	-0.257501	0.061	0.121	0.00302461
Tenm4	2.93636e-08	-0.25758	0.243	0.342	0.000591471
1700025G04Rik	9.788e-07	-0.257733	0.29	0.379	0.019716
Fam126b	1.96198e-07	-0.259593	0.07	0.13	0.00395201
Cmtm7	5.23688e-08	-0.259833	0.083	0.152	0.00105486
Hoxb4	1.1113e-06	-0.259837	0.125	0.197	0.0223849
Rap2b	2.21784e-07	-0.260708	0.08	0.144	0.0044674
Tgfb1i1	4.56327e-07	-0.261115	0.533	0.597	0.00919179
Calhm5	4.66384e-08	-0.261481	0.07	0.136	0.000939437
Pdlim5	2.38055e-07	-0.261857	0.145	0.225	0.00479514
Pcbp1	4.75453e-08	-0.261858	0.607	0.67	0.000957705
Tmem258	3.75488e-07	-0.262143	0.415	0.493	0.00756345
Nudt4	2.2395e-07	-0.262252	0.167	0.251	0.00451102
Foxf2	4.91684e-07	-0.262656	0.383	0.474	0.00990399
Rcl1	3.97368e-09	-0.263092	0.068	0.139	8.00417e-05
Trim62	2.15268e-07	-0.263505	0.065	0.114	0.00433615
Pnrc1	1.7619e-09	-0.264334	0.674	0.762	3.54899e-05
Myo10	2.00394e-06	-0.26571	0.099	0.159	0.0403653
Arid5a	1.29708e-09	-0.266495	0.05	0.116	2.6127e-05
Ctsz	1.85683e-06	-0.267418	0.417	0.495	0.0374021
Prdx1	8.4704e-10	-0.267861	0.675	0.741	1.70619e-05
Eif5a	3.74653e-09	-0.269256	0.626	0.714	7.54663e-05
P4ha1	4.37292e-08	-0.271479	0.123	0.203	0.000880838
Kti12	6.6522e-08	-0.271956	0.065	0.121	0.00133995
Fh1	7.83154e-07	-0.272777	0.127	0.196	0.0157751
Trir	1.68029e-06	-0.272921	0.326	0.404	0.0338461
Blvra	1.45909e-07	-0.273423	0.11	0.182	0.00293905
Swi5	1.48494e-08	-0.273625	0.496	0.595	0.000299111
Ciao2b	1.78265e-06	-0.274071	0.206	0.282	0.035908
Polr1d	5.01516e-07	-0.274117	0.39	0.481	0.010102
Rap2a	1.31128e-06	-0.27459	0.29	0.351	0.026413
Dse	2.15909e-06	-0.275915	0.166	0.237	0.0434905
Htra1	4.84654e-13	-0.276006	0.597	0.725	9.76239e-09
Foxq1	4.99341e-07	-0.276577	0.109	0.178	0.0100582
Ptprm	1.12465e-06	-0.276807	0.073	0.124	0.0226539
Snx3	9.81486e-08	-0.27941	0.448	0.539	0.00197701
Cript	3.54367e-07	-0.279481	0.136	0.211	0.00713802
Alyref	6.77107e-07	-0.279634	0.239	0.323	0.013639
Pdia6	6.72614e-08	-0.280635	0.478	0.568	0.00135485
Sarnp	6.16698e-08	-0.281294	0.272	0.37	0.00124221
Twist1	2.02724e-07	-0.281972	0.076	0.14	0.00408346
Tspan31	1.33951e-06	-0.282161	0.238	0.307	0.0269818
Klf6	1.04041e-07	-0.282947	0.299	0.398	0.00209569
Nedd8	3.10314e-08	-0.283625	0.408	0.508	0.000625065
Akt1	7.42473e-07	-0.28429	0.255	0.338	0.0149556
Dock6	1.07092e-06	-0.285131	0.24	0.317	0.0215715
Gabarapl2	1.78173e-09	-0.286424	0.45	0.557	3.58893e-05
Hsbp1	6.24788e-09	-0.287595	0.506	0.595	0.000125851
Naca	8.18285e-17	-0.288415	0.771	0.863	1.64827e-12
Homer3	7.48365e-07	-0.289736	0.176	0.249	0.0150743
Rnaset2a	4.78831e-09	-0.291024	0.485	0.585	9.64508e-05
Txn1	5.03256e-08	-0.293129	0.531	0.612	0.00101371
Camk2n1	1.26239e-08	-0.293173	0.497	0.583	0.000254284
Daam2	6.39368e-08	-0.294439	0.129	0.208	0.00128788
Ran	5.42384e-09	-0.294693	0.301	0.41	0.000109252
Glrx3	1.38685e-07	-0.295199	0.312	0.402	0.00279354
Nab2	2.99954e-09	-0.296983	0.078	0.152	6.04198e-05
Fkbp1a	1.03699e-10	-0.297474	0.593	0.693	2.08881e-06
Tcf3	1.57855e-07	-0.298718	0.198	0.285	0.00317968
Psmd6	8.72826e-08	-0.300415	0.198	0.281	0.00175813
Dusp7	1.69298e-07	-0.300559	0.13	0.206	0.00341017
Ywhah	9.67065e-09	-0.30112	0.36	0.46	0.000194796
Slc25a5	9.4943e-09	-0.303441	0.427	0.529	0.000191244
Hoxb6	1.27554e-08	-0.303807	0.083	0.155	0.000256932
Adam19	2.44759e-07	-0.305728	0.161	0.238	0.00493018
Ets1	3.11637e-08	-0.305957	0.147	0.233	0.000627731
Eno1	1.09532e-08	-0.308121	0.331	0.433	0.000220631
Gem	9.90534e-07	-0.308464	0.166	0.244	0.0199523
Itm2c	2.6158e-11	-0.309126	0.594	0.696	5.26901e-07
Dynll1	9.48369e-09	-0.310906	0.444	0.533	0.00019103
Myl12a	2.6468e-12	-0.310987	0.72	0.805	5.33145e-08
Mapre2	6.47548e-09	-0.311852	0.374	0.483	0.000130436
Ptov1	1.07072e-09	-0.311895	0.561	0.653	2.15675e-05
Smco4	3.47786e-10	-0.312208	0.069	0.144	7.00546e-06
Sat1	6.35482e-09	-0.312806	0.454	0.548	0.000128005
Prdx2	4.57316e-13	-0.312865	0.627	0.731	9.21172e-09
Hsd17b10	1.4876e-08	-0.315322	0.269	0.361	0.000299647
Txnl1	9.33771e-09	-0.316566	0.319	0.423	0.00018809
Slc4a4	3.29593e-14	-0.317433	0.055	0.141	6.639e-10
D8Ertd738e	3.91948e-10	-0.3178	0.461	0.563	7.895e-06
Adam33	2.33721e-06	-0.318888	0.13	0.2	0.0470785
Ap3s1	7.9412e-10	-0.320228	0.333	0.44	1.5996e-05
Ybx1	9.77575e-16	-0.322477	0.747	0.834	1.96913e-11
Arglu1	1.24508e-10	-0.323665	0.581	0.689	2.50797e-06
Snx18	4.43301e-09	-0.325603	0.152	0.244	8.92941e-05
Grpel1	2.88709e-10	-0.325758	0.204	0.311	5.81546e-06
Vegfa	1.39479e-08	-0.326293	0.165	0.252	0.000280953
Ywhae	6.77381e-11	-0.326407	0.465	0.567	1.36445e-06
Prss35	2.38378e-07	-0.327889	0.12	0.195	0.00480165
Ube2n	3.35792e-09	-0.328333	0.218	0.3	6.76387e-05
Tpm4	3.04893e-10	-0.328601	0.431	0.538	6.14146e-06
Psma2	1.80811e-10	-0.330262	0.42	0.53	3.64207e-06
Ddr2	1.87163e-12	-0.330521	0.537	0.641	3.77002e-08
Tango2	2.46626e-08	-0.331663	0.191	0.273	0.000496779
Gli3	2.89594e-09	-0.334535	0.118	0.195	5.83328e-05
C1qtnf2	1.30797e-08	-0.334645	0.363	0.462	0.000263465
Tra2a	1.04965e-10	-0.334689	0.202	0.312	2.11431e-06
Gnb4	5.69373e-09	-0.336416	0.346	0.452	0.000114689
Cdc42ep1	3.09534e-10	-0.336969	0.17	0.268	6.23495e-06
Ttyh3	6.47671e-09	-0.338093	0.151	0.237	0.00013046
Raver2	2.16282e-09	-0.338645	0.132	0.218	4.35658e-05
Tomm20	8.42477e-10	-0.340155	0.283	0.381	1.697e-05
Colec12	5.75074e-11	-0.34104	0.407	0.522	1.15837e-06
Chd9	5.53217e-12	-0.341498	0.229	0.35	1.11434e-07
Dusp10	6.416e-09	-0.341727	0.208	0.302	0.000129237
Ldha	3.50338e-15	-0.341757	0.674	0.775	7.05686e-11
Afap1l2	8.58441e-14	-0.341823	0.049	0.132	1.72916e-09
Txnl4a	3.49688e-10	-0.343548	0.129	0.217	7.04377e-06
Lhfpl2	2.26786e-10	-0.345049	0.275	0.39	4.56815e-06
Cald1	5.67751e-21	-0.3453	0.814	0.892	1.14362e-16
Rhoc	1.12932e-11	-0.346817	0.564	0.669	2.27478e-07
Zfp36l2	1.81312e-09	-0.346952	0.17	0.262	3.65217e-05
Utp11	3.99659e-11	-0.350362	0.103	0.193	8.05032e-07
Lysmd2	1.65201e-09	-0.350859	0.23	0.318	3.32764e-05
Calm3	7.69142e-10	-0.351097	0.269	0.361	1.54928e-05
Cd248	2.79477e-09	-0.351605	0.519	0.584	5.62951e-05
Cfl1	6.32482e-13	-0.351838	0.617	0.712	1.27401e-08
Eif1	4.03954e-29	-0.352039	0.906	0.952	8.13684e-25
Gng5	6.21472e-21	-0.355165	0.772	0.854	1.25183e-16
Crip2	3.09311e-22	-0.360068	0.889	0.944	6.23046e-18
Bsg	1.12333e-15	-0.360275	0.663	0.772	2.26273e-11
Kcns3	3.06116e-12	-0.360727	0.356	0.487	6.1661e-08
Pde5a	1.62314e-15	-0.361511	0.765	0.824	3.2695e-11
Ccl19	1.89864e-09	-0.361565	0.073	0.135	3.82442e-05
Hoxb5	8.88133e-10	-0.361592	0.198	0.284	1.78897e-05
Vgll4	5.94594e-10	-0.362671	0.166	0.257	1.19769e-05
Sipa1l2	2.82342e-11	-0.362906	0.137	0.236	5.68722e-07
Prrc2a	1.01234e-10	-0.364626	0.295	0.401	2.03917e-06
Lars2	1.51843e-08	-0.365853	0.765	0.832	0.000305857
Erh	2.22269e-13	-0.366258	0.456	0.578	4.47716e-09
Cntfr	8.40148e-08	-0.366298	0.108	0.152	0.00169231
Atp6v1g1	7.21044e-15	-0.367196	0.526	0.646	1.4524e-10
Card9	2.56397e-08	-0.367419	0.172	0.26	0.000516461
Etv1	1.14629e-12	-0.370881	0.363	0.494	2.30898e-08
Cxxc5	2.13001e-12	-0.374897	0.089	0.181	4.29048e-08
Gucy1a1	1.02469e-09	-0.377428	0.472	0.556	2.06403e-05
Srm	3.70334e-12	-0.377534	0.127	0.23	7.45964e-08
Ckb	3.14091e-23	-0.378241	0.879	0.927	6.32674e-19
Dad1	1.36024e-17	-0.380703	0.546	0.681	2.73994e-13
Car2	7.98102e-23	-0.390087	0.653	0.801	1.60762e-18
Edf1	5.78157e-16	-0.391166	0.544	0.662	1.16458e-11
Tgfb3	5.89403e-10	-0.394693	0.273	0.367	1.18723e-05
Palmd	5.70744e-14	-0.39568	0.056	0.14	1.14965e-09
Cst3	3.47079e-41	-0.397925	0.967	0.994	6.99121e-37
Arpc1b	1.49528e-17	-0.398099	0.539	0.667	3.01194e-13
Zadh2	1.08141e-11	-0.400831	0.18	0.278	2.17829e-07
Aig1	2.55524e-13	-0.401199	0.248	0.375	5.14702e-09
Hoxb2	4.43906e-12	-0.406452	0.139	0.24	8.94161e-08
Snai2	1.16504e-12	-0.40729	0.081	0.168	2.34674e-08
Cmtm3	1.27569e-13	-0.40753	0.31	0.44	2.56963e-09
Cd81	4.4336e-40	-0.409146	0.934	0.974	8.9306e-36
Galnt18	4.04133e-17	-0.409697	0.046	0.132	8.14045e-13
Atp1b2	6.83497e-13	-0.410079	0.14	0.246	1.37677e-08
Ccdc3	1.02441e-18	-0.41311	0.505	0.661	2.06347e-14
Map4k4	1.37732e-14	-0.414603	0.37	0.49	2.77433e-10
Tmem132c	9.00532e-14	-0.41573	0.233	0.362	1.81394e-09
Actn1	1.43123e-12	-0.415982	0.457	0.562	2.88294e-08
Klf2	3.10742e-23	-0.419867	0.135	0.288	6.25927e-19
Xbp1	6.79572e-13	-0.421713	0.28	0.396	1.36886e-08
4930523C07Rik	2.50966e-13	-0.425259	0.309	0.429	5.05522e-09
Ccnd2	5.7453e-18	-0.429612	0.051	0.148	1.15728e-13
Pag1	7.6062e-16	-0.43123	0.171	0.297	1.53212e-11
Ramp1	7.75403e-14	-0.433775	0.206	0.332	1.5619e-09
Lef1	1.02022e-17	-0.434488	0.084	0.199	2.05502e-13
Penk	8.42002e-13	-0.438112	0.292	0.423	1.69604e-08
Dleu2	3.77695e-14	-0.438658	0.284	0.417	7.60791e-10
Sftpc	5.16145e-39	-0.439445	0.963	0.994	1.03967e-34
Cdk2ap1	2.76193e-15	-0.439634	0.238	0.359	5.56336e-11
Tnfrsf19	1.63189e-12	-0.441358	0.259	0.374	3.28711e-08
Cbr3	7.2573e-14	-0.441687	0.158	0.269	1.46184e-09
Tagln2	2.70203e-16	-0.444475	0.622	0.735	5.44271e-12
Ramp2	2.89701e-18	-0.444658	0.229	0.384	5.83544e-14
Mdfic	5.04389e-16	-0.446746	0.115	0.228	1.01599e-11
Eif4g3	4.5739e-18	-0.446755	0.305	0.464	9.2132e-14
Zfp385b	1.13259e-16	-0.452172	0.113	0.229	2.28137e-12
Srsf7	3.74638e-18	-0.45488	0.437	0.563	7.54633e-14
Pdlim3	2.35323e-21	-0.465615	0.663	0.779	4.74011e-17
Smtn	4.7523e-16	-0.466031	0.291	0.396	9.57256e-12
Mafb	5.45042e-20	-0.477339	0.13	0.268	1.09788e-15
Actg1	2.7312e-23	-0.488364	0.817	0.87	5.50145e-19
Hsd17b7	6.71143e-23	-0.489387	0.063	0.18	1.35188e-18
Tnfaip8	1.34424e-17	-0.491338	0.191	0.323	2.7077e-13
Hs3st1	1.19394e-16	-0.49227	0.069	0.161	2.40495e-12
Dnaja1	2.94185e-25	-0.49272	0.428	0.61	5.92576e-21
Rgs7bp	1.04282e-19	-0.494107	0.066	0.173	2.10055e-15
Pde4b	6.8101e-17	-0.495013	0.34	0.469	1.37176e-12
Serpinh1	2.08977e-56	-0.495397	0.907	0.967	4.20943e-52
Pdgfrb	5.28056e-19	-0.497496	0.408	0.564	1.06366e-14
Ubash3b	6.29401e-21	-0.501198	0.099	0.228	1.2678e-16
Wdr1	6.12247e-22	-0.50852	0.319	0.489	1.23325e-17
Marcksl1	4.86131e-22	-0.514049	0.371	0.532	9.79214e-18
Spon2	4.81607e-27	-0.517348	0.691	0.807	9.70102e-23
Tnxb	6.98277e-13	-0.524604	0.302	0.409	1.40654e-08
Hspa8	8.90345e-43	-0.525664	0.822	0.896	1.79342e-38
Nrcam	5.06725e-19	-0.534852	0.279	0.428	1.0207e-14
Sox4	1.35158e-24	-0.535215	0.478	0.65	2.72248e-20
Anxa2	2.48848e-22	-0.535501	0.463	0.614	5.01255e-18
Gas1	1.01094e-17	-0.536253	0.343	0.481	2.03634e-13
Gpx3	1.35856e-28	-0.537427	0.38	0.588	2.73656e-24
Cd1d1	1.07417e-23	-0.538582	0.1	0.244	2.1637e-19
Trf	1.40744e-18	-0.546638	0.193	0.335	2.835e-14
2024-09-09	2.98381e-25	-0.548331	0.275	0.457	6.01029e-21
AY036118	6.62637e-45	-0.548442	0.957	0.985	1.33475e-40
Hs6st1	6.5272e-22	-0.555622	0.14	0.282	1.31477e-17
Ddx3y	5.24822e-56	-0.564215	0	0.126	1.05715e-51
Tmsb10	6.22766e-79	-0.567544	0.981	0.99	1.25444e-74
Pfn1	6.17915e-41	-0.56783	0.766	0.873	1.24467e-36
Sash1	2.70161e-24	-0.569359	0.183	0.342	5.44186e-20
Vim	4.44702e-59	-0.57458	0.963	0.985	8.95764e-55
Phlda1	2.67505e-26	-0.574588	0.332	0.519	5.38835e-22
Adamts10	9.35561e-46	-0.57809	0.802	0.901	1.8845e-41
Tppp	2.18507e-25	-0.578165	0.05	0.17	4.40138e-21
Hic1	1.12129e-26	-0.596923	0.1	0.249	2.2586e-22
Actb	4.87705e-69	-0.610465	0.943	0.976	9.82385e-65
Fbln1	2.73739e-45	-0.611433	0.595	0.782	5.51392e-41
Tent5a	5.17781e-27	-0.620119	0.09	0.238	1.04297e-22
Eng	1.03911e-28	-0.624403	0.496	0.657	2.09307e-24
Btg1	4.92276e-28	-0.631425	0.234	0.414	9.91591e-24
Pdgfrl	3.68895e-33	-0.634593	0.371	0.577	7.43066e-29
Cd151	3.46317e-35	-0.652331	0.387	0.594	6.97585e-31
Pcolce2	5.94195e-32	-0.654663	0.431	0.63	1.19689e-27
Abi3bp	3.09688e-38	-0.658968	0.261	0.495	6.23805e-34
Rsrp1	1.25472e-50	-0.662619	0.596	0.801	2.52737e-46
Slc9a3r2	2.32502e-30	-0.666088	0.299	0.481	4.68328e-26
Bmp2	2.88519e-30	-0.667097	0.104	0.271	5.81164e-26
Tecr	7.2158e-34	-0.668401	0.475	0.639	1.45348e-29
Cdkn2c	1.1305e-31	-0.67942	0.242	0.41	2.27716e-27
Nes	6.70903e-40	-0.693881	0.406	0.619	1.3514e-35
Enpp2	6.68232e-31	-0.730463	0.298	0.509	1.34602e-26
Eif2s3y	1.20411e-78	-0.761957	0	0.175	2.42543e-74
Cygb	5.51907e-40	-0.780946	0.299	0.528	1.11171e-35
Prr5l	3.71066e-39	-0.788181	0.158	0.357	7.47438e-35
Mustn1	3.63779e-80	-0.793072	0.931	0.98	7.32761e-76
Ccn2	5.35523e-13	-0.818475	0.302	0.391	1.0787e-08
Cyp2e1	1.27166e-43	-0.819871	0.319	0.57	2.5615e-39
Id3	1.38658e-44	-0.838226	0.537	0.728	2.793e-40
Agt	1.57428e-79	-0.859277	0.632	0.87	3.17107e-75
Notum	9.34069e-45	-0.895362	0.035	0.201	1.88149e-40
Hhip	3.61351e-19	-0.908748	0.325	0.4	7.27869e-15
Vsnl1	3.38296e-72	-0.97907	0.272	0.586	6.8143e-68
Plk2	8.70214e-51	-0.989483	0.13	0.355	1.75287e-46
Stc1	5.41218e-47	-1.00456	0.09	0.295	1.09018e-42
Hilpda	6.42382e-55	-1.02396	0.124	0.357	1.29395e-50
Igfbp3	8.35269e-92	-1.48327	0.102	0.426	1.68248e-87

## Sheet: S.Table 4. AT2 HHIPCKOvsCon DEG
Gene	p_val	avg_log2FC	pct.1	pct.2	p_val_adj				Log2FC>0: upregulated in HHIPCKO AT2s
Rgcc	0	1.71724	0.961	0.576	0				Log2FC<0: downregulated in HHIPCKO AT2s
Mt1	6.76473e-242	1.26992	0.819	0.472	1.36262e-237
Xist	0	1.14132	0.457	0.003	0
Herpud1	0	1.09952	0.921	0.594	0
Lcn2	9.16161e-181	1.0592	0.971	0.885	1.84542e-176
Hist1h1e	3.04486e-215	0.995789	0.78	0.427	6.13326e-211
Rps8	0	0.942071	0.994	0.937	0
Atf3	1.42098e-135	0.901708	0.804	0.544	2.86228e-131
Retnla	7.56289e-07	0.900685	0.149	0.105	0.0152339
Cdkn1a	1.86637e-163	0.844118	0.57	0.228	3.75943e-159
Rps21	9.02207e-270	0.826847	0.958	0.794	1.81732e-265
Slpi	7.757e-92	0.819246	0.493	0.247	1.56249e-87
Rps12	5.98163e-173	0.760686	0.868	0.608	1.20488e-168
Rps26	0	0.742421	0.991	0.924	0
Errfi1	1.21223e-203	0.735397	0.977	0.882	2.44179e-199
Glul	4.63381e-159	0.732546	0.78	0.46	9.33388e-155
H1f0	1.28019e-108	0.719788	0.745	0.485	2.57868e-104
Pim3	3.12861e-143	0.710925	0.565	0.243	6.30196e-139
Rps27	2.38809e-304	0.708813	0.991	0.941	4.81033e-300
Cirbp	1.21617e-155	0.697138	0.773	0.458	2.44973e-151
Meg3	3.07643e-122	0.695763	0.527	0.231	6.19685e-118
Klf6	1.99636e-93	0.686791	0.675	0.417	4.02127e-89
Chil1	7.89559e-166	0.685653	0.992	0.961	1.59041e-161
Rpl10-ps3	3.76523e-188	0.677843	0.945	0.769	7.58429e-184
Fos	3.56339e-131	0.669459	0.955	0.845	7.17774e-127
Gpx1	3.69413e-172	0.664017	0.949	0.823	7.44108e-168
Srsf5	2.08043e-156	0.660205	0.854	0.585	4.19061e-152
Zfp36	7.60112e-138	0.64173	0.94	0.775	1.53109e-133
Klf9	3.46333e-128	0.634978	0.784	0.508	6.97618e-124
Prdx6	3.10996e-145	0.603302	0.947	0.807	6.26439e-141
Cbr2	8.96207e-231	0.60267	1	1	1.80523e-226
Bmp1	7.3384e-111	0.590748	0.709	0.425	1.47817e-106
Acot1	1.5105e-113	0.576805	0.909	0.748	3.04261e-109
Rbm3	6.24529e-131	0.57172	0.893	0.686	1.25799e-126
Aox3	1.61349e-75	0.52589	0.496	0.261	3.25005e-71
Rpl34	4.73429e-198	0.518088	0.993	0.965	9.53628e-194
Lrg1	4.07515e-82	0.51293	0.427	0.195	8.20857e-78
Rpl36	6.77241e-247	0.498789	0.997	0.988	1.36417e-242
Tmem243	9.74859e-129	0.48397	0.987	0.936	1.96366e-124
Rps19	1.30593e-220	0.479689	1	0.996	2.63053e-216
Pabpc1	1.86402e-77	0.473785	0.624	0.38	3.75469e-73
2410006H16Rik	3.33987e-75	0.469498	0.688	0.451	6.72749e-71
Ddx5	7.95437e-104	0.468323	0.938	0.805	1.60225e-99
Rnase4	1.80971e-148	0.457731	0.997	0.974	3.64531e-144
Mettl7a1	2.62607e-69	0.457684	0.78	0.576	5.2897e-65
Egr1	3.095e-53	0.456504	0.704	0.511	6.23425e-49
Rpl36a	2.51171e-99	0.454253	0.941	0.817	5.05933e-95
Rps29	3.63812e-121	0.452793	0.975	0.89	7.32826e-117
Klf13	7.55595e-84	0.452526	0.589	0.334	1.522e-79
Eef1a1	1.90507e-163	0.450003	1	0.99	3.83737e-159
mt-Nd5	6.54479e-79	0.449686	0.891	0.722	1.31832e-74
Arl6ip1	2.18105e-81	0.447251	0.936	0.849	4.39328e-77
Rpl39	2.39755e-120	0.443189	0.981	0.912	4.82939e-116
Hist1h4d	4.84571e-82	0.439709	0.392	0.167	9.76072e-78
Junb	3.1305e-59	0.432679	0.893	0.751	6.30576e-55
Per1	4.59968e-74	0.431423	0.519	0.283	9.26513e-70
Ubc	3.5069e-74	0.42853	0.825	0.619	7.06395e-70
Selenop	8.77923e-85	0.426499	0.951	0.827	1.7684e-80
Rpl3	2.72856e-164	0.426263	0.999	0.978	5.49615e-160
Lyz1	2.21494e-10	0.422865	0.64	0.564	4.46155e-06
Fosb	4.04937e-57	0.422842	0.751	0.559	8.15666e-53
Rpl24	1.00789e-100	0.42005	0.977	0.898	2.0302e-96
Dcxr	4.25918e-62	0.418699	0.813	0.633	8.57927e-58
Rpl37	5.91452e-164	0.418081	0.997	0.986	1.19136e-159
Rpl32	2.90218e-113	0.416622	0.99	0.943	5.84586e-109
Hist1h1c	5.99412e-91	0.414591	0.223	0.047	1.20739e-86
H3f3b	1.29974e-170	0.411791	1	0.993	2.61806e-166
Sftpa1	4.52068e-186	0.411225	1	1	9.10601e-182
Rps7	5.22347e-113	0.41101	0.987	0.94	1.05216e-108
Srrm2	2.90588e-89	0.405284	0.943	0.82	5.85332e-85
Rpl28	7.82684e-96	0.402685	0.977	0.915	1.57656e-91
Atp1b1	1.11727e-105	0.402182	0.988	0.956	2.25052e-101
Ly6e	9.34869e-48	0.399038	0.814	0.658	1.88311e-43
Ypel3	1.08618e-65	0.398156	0.564	0.338	2.18789e-61
Ier2	7.54403e-60	0.397276	0.936	0.831	1.51959e-55
Rpl30	3.2319e-153	0.396773	0.997	0.987	6.51002e-149
Rps23	2.0818e-94	0.389569	0.98	0.928	4.19337e-90
Txnip	2.01068e-39	0.384979	0.724	0.564	4.05012e-35
Gas6	5.33341e-59	0.384511	0.574	0.359	1.07431e-54
Rpl23	5.06878e-106	0.383965	0.991	0.957	1.021e-101
Rpl27a	1.54364e-90	0.383592	0.986	0.938	3.10936e-86
Ces1d	1.27732e-57	0.382261	0.809	0.632	2.5729e-53
Rpl21	6.09179e-104	0.378346	0.994	0.96	1.22707e-99
Rps27a	2.34628e-130	0.377194	0.996	0.984	4.72612e-126
Npc2	8.13567e-166	0.377027	1	0.999	1.63877e-161
Ppp1r15a	1.43274e-68	0.375144	0.461	0.245	2.88597e-64
Klf2	9.17933e-50	0.374979	0.213	0.076	1.84899e-45
Dusp1	6.82075e-44	0.372236	0.779	0.612	1.3739e-39
Rps28	2.94029e-129	0.365984	0.997	0.989	5.92262e-125
Rps15a	7.63084e-113	0.365577	0.992	0.967	1.53708e-108
Fth1	3.35081e-171	0.36251	1	0.995	6.74954e-167
Jun	2.02395e-46	0.358232	0.964	0.906	4.07683e-42
Rpl8	2.18608e-124	0.356433	0.997	0.977	4.40342e-120
Sqstm1	7.50955e-56	0.355113	0.834	0.662	1.51265e-51
Snhg8	1.59995e-61	0.353366	0.41	0.212	3.22277e-57
Bex4	2.66827e-48	0.353012	0.951	0.874	5.37469e-44
Tpt1	3.05897e-84	0.351331	0.992	0.963	6.16169e-80
Mgst1	2.47484e-75	0.349701	0.973	0.899	4.98506e-71
Rpl38	1.54374e-78	0.347167	0.975	0.924	3.10956e-74
Rpl14	9.62552e-52	0.345615	0.905	0.793	1.93887e-47
Ralgapa2	3.50673e-54	0.342884	0.546	0.342	7.0636e-50
Prr15l	3.51156e-50	0.342735	0.714	0.524	7.07335e-46
Ifrd1	1.21148e-52	0.341398	0.583	0.38	2.44029e-48
Tspan2	4.64209e-50	0.341306	0.407	0.225	9.35056e-46
Rps16	3.71419e-87	0.339916	0.991	0.952	7.48149e-83
mt-Nd2	9.80044e-51	0.338559	0.834	0.673	1.9741e-46
Pdlim2	9.42291e-49	0.336169	0.344	0.175	1.89806e-44
Spink5	5.75161e-34	0.335478	0.281	0.148	1.15855e-29
Pfdn5	1.0145e-69	0.33522	0.964	0.882	2.0435e-65
Vapa	3.32868e-52	0.332954	0.783	0.601	6.70496e-48
Srrm1	5.02708e-47	0.328863	0.633	0.442	1.0126e-42
Osgin1	2.44158e-48	0.328365	0.185	0.06	4.91808e-44
Rps10	1.82624e-82	0.327565	0.99	0.956	3.6786e-78
Hist2h2ac	2.81759e-80	0.326966	0.17	0.027	5.67548e-76
Ndufa6	3.22107e-56	0.325941	0.932	0.825	6.4882e-52
Creg1	1.00005e-49	0.323592	0.543	0.349	2.0144e-45
Fau	1.08689e-128	0.321383	1	0.997	2.18932e-124
Pi4k2b	3.72533e-49	0.318332	0.846	0.689	7.50392e-45
Spop	1.20879e-52	0.316614	0.358	0.183	2.43486e-48
B4galnt1	5.82445e-55	0.31622	0.267	0.109	1.17322e-50
Btg2	2.38489e-29	0.315847	0.752	0.619	4.80389e-25
Nedd4	1.92831e-48	0.315827	0.831	0.671	3.88419e-44
Eif3f	3.12267e-49	0.312588	0.907	0.786	6.28999e-45
Nsa2	6.0472e-40	0.312432	0.516	0.341	1.21809e-35
Rpl18	2.74512e-98	0.312176	0.998	0.987	5.52949e-94
Rpl10a	2.22545e-77	0.311568	0.992	0.969	4.48273e-73
Irf2bp2	7.36746e-50	0.310567	0.65	0.454	1.48403e-45
Depp1	8.36959e-38	0.310328	0.419	0.259	1.68589e-33
Rpl37a	3.91234e-124	0.309525	1	0.997	7.88063e-120
Bhlhe40	8.81011e-42	0.30903	0.368	0.208	1.77462e-37
Ddx3x	4.90649e-44	0.30876	0.382	0.215	9.88314e-40
Jund	9.35486e-64	0.30259	0.989	0.976	1.88435e-59
Ier3	6.28732e-41	0.301192	0.409	0.245	1.26646e-36
Dbp	2.88494e-44	0.300865	0.264	0.121	5.81114e-40
Fus	2.71831e-45	0.299465	0.552	0.367	5.47549e-41
Rps18	1.39351e-70	0.299215	0.989	0.962	2.80695e-66
Rab3a	4.1144e-35	0.297947	0.445	0.286	8.28764e-31
Acaa2	2.06633e-38	0.296679	0.706	0.54	4.16222e-34
Eif3h	9.1868e-43	0.295075	0.801	0.645	1.8505e-38
Rpl26	1.42579e-64	0.294957	0.988	0.964	2.87197e-60
Rpl9-ps6	5.99914e-100	0.29253	0.999	0.988	1.20841e-95
Pigyl	3.88656e-59	0.290405	0.369	0.189	7.8287e-55
Mt2	6.77732e-45	0.290331	0.142	0.038	1.36516e-40
Vamp8	8.56844e-57	0.28929	0.98	0.929	1.72594e-52
Rpl10	7.28001e-45	0.287673	0.877	0.74	1.46641e-40
Nfkbia	4.79549e-29	0.286722	0.482	0.336	9.65955e-25
Vnn1	1.1911e-39	0.286221	0.308	0.165	2.39923e-35
Tax1bp1	3.78403e-44	0.285239	0.568	0.384	7.62217e-40
Pnrc1	2.14366e-36	0.28514	0.792	0.645	4.31797e-32
Naca	2.66761e-59	0.283226	0.987	0.958	5.37337e-55
Camk2n1	7.01598e-37	0.281473	0.649	0.481	1.41323e-32
Krt18	5.12841e-46	0.281293	0.796	0.624	1.03302e-41
Prkab1	2.13218e-40	0.280224	0.315	0.167	4.29485e-36
Gdpd1	2.19811e-48	0.278282	0.299	0.144	4.42766e-44
Cnbp	4.81629e-46	0.277665	0.936	0.837	9.70146e-42
Nkd1	1.03881e-37	0.277053	0.583	0.412	2.09248e-33
Map1lc3b	1.26347e-41	0.275355	0.699	0.524	2.545e-37
Secisbp2l	2.10288e-31	0.275279	0.712	0.562	4.23582e-27
Sftpd	7.20613e-44	0.275112	0.996	0.984	1.45153e-39
Hk2	1.05771e-50	0.274345	0.266	0.118	2.13054e-46
Rpl17	4.41137e-34	0.273386	0.726	0.572	8.88583e-30
Kras	4.45422e-41	0.27001	0.553	0.377	8.97214e-37
Rps25	1.44835e-34	0.269985	0.732	0.576	2.9174e-30
Rps13	1.24596e-40	0.269653	0.948	0.878	2.50973e-36
Cebpd	1.99482e-25	0.269441	0.726	0.594	4.01817e-21
Rps5	5.64724e-91	0.267411	0.999	0.995	1.13752e-86
Nr4a1	7.54584e-29	0.267089	0.306	0.18	1.51996e-24
Ftl1	6.08375e-69	0.266966	0.999	0.994	1.22545e-64
Per3	2.85848e-46	0.266791	0.43	0.26	5.75784e-42
Rpl35a	7.27701e-40	0.265293	0.848	0.706	1.46581e-35
Uba52	3.66411e-96	0.262811	0.999	0.995	7.38062e-92
Gstm1	1.02341e-47	0.262218	0.181	0.06	2.06145e-43
Slc31a1	6.9787e-31	0.259699	0.494	0.343	1.40572e-26
Rhob	1.47316e-34	0.25912	0.551	0.39	2.96738e-30
Eci2	3.15681e-29	0.25894	0.425	0.282	6.35877e-25
Sord	6.97508e-37	0.258891	0.39	0.238	1.40499e-32
Rian	9.55643e-45	0.258232	0.187	0.068	1.92495e-40
Chpt1	9.70222e-31	0.257622	0.512	0.36	1.95432e-26
Scaf11	3.45591e-38	0.256903	0.489	0.325	6.96125e-34
Hnrnpdl	1.01731e-36	0.254635	0.509	0.346	2.04917e-32
Zfand5	1.83271e-38	0.253859	0.47	0.307	3.69163e-34
Eif4h	3.91767e-26	0.251502	0.713	0.577	7.89136e-22
Lyz2	7.28506e-18	0.250857	0.985	0.981	1.46743e-13
Pon3	6.28572e-30	0.249827	0.555	0.403	1.26613e-25
Rpl11	6.50046e-79	0.247735	0.999	0.991	1.30939e-74
Ctsh	1.22006e-34	0.24743	0.984	0.947	2.45757e-30
Stx12	1.15262e-34	0.247362	0.374	0.228	2.32173e-30
Cdkn1b	1.65751e-39	0.246621	0.356	0.208	3.33873e-35
Alcam	2.74897e-32	0.245759	0.844	0.718	5.53724e-28
Gas5	9.15686e-41	0.244537	0.502	0.335	1.84447e-36
H2-Aa	1.86776e-48	0.243465	0.996	0.982	3.76222e-44
Zfp91	9.31479e-38	0.243383	0.595	0.426	1.87628e-33
Xdh	7.50494e-37	0.243034	0.326	0.186	1.51172e-32
Rp9	1.55643e-34	0.241968	0.444	0.291	3.13511e-30
Mbip	3.26167e-31	0.240248	0.668	0.515	6.56998e-27
Atp6v1c2	9.1787e-46	0.239548	0.462	0.293	1.84887e-41
Emb	2.95354e-34	0.239495	0.687	0.528	5.94933e-30
Hmgb2	3.37296e-45	0.238171	0.343	0.192	6.79416e-41
Sod2	1.17129e-35	0.238148	0.535	0.374	2.35933e-31
Gm10260	1.18814e-32	0.237881	0.477	0.326	2.39327e-28
Rplp2	2.02771e-35	0.237781	0.966	0.926	4.08442e-31
Ech1	1.33904e-31	0.237572	0.564	0.411	2.69722e-27
1810010H24Rik	2.18086e-31	0.237492	0.224	0.111	4.39291e-27
Rpl22	7.67055e-37	0.237281	0.957	0.895	1.54508e-32
Gsta3	1.35982e-46	0.236908	0.148	0.042	2.73909e-42
Selenbp1	1.24565e-30	0.236536	0.836	0.71	2.50911e-26
Bach1	3.12587e-35	0.236409	0.379	0.235	6.29644e-31
Zfas1	1.24404e-31	0.235952	0.344	0.21	2.50586e-27
Gng12	4.74711e-33	0.235714	0.413	0.268	9.56211e-29
Morf4l1	1.84707e-29	0.235155	0.796	0.665	3.72055e-25
Bnip3	6.08218e-38	0.234296	0.486	0.326	1.22513e-33
Rplp1	1.25854e-27	0.234116	0.912	0.833	2.53507e-23
Snhg11	5.98904e-38	0.233156	0.553	0.387	1.20637e-33
Rpsa	1.40236e-58	0.233062	0.997	0.985	2.82478e-54
Ppp3ca	1.39537e-37	0.231901	0.449	0.294	2.8107e-33
Hmgcs1	1.81182e-27	0.231832	0.404	0.272	3.64956e-23
Gm26917	1.00845e-46	0.231205	0.574	0.389	2.03131e-42
Chp1	6.28503e-30	0.231141	0.359	0.226	1.26599e-25
Irs2	8.04462e-43	0.230629	0.295	0.157	1.62043e-38
Arpc1a	1.22316e-28	0.230288	0.541	0.393	2.46381e-24
Prrc2c	9.15528e-30	0.229183	0.635	0.485	1.84415e-25
Fdft1	6.73695e-32	0.228878	0.295	0.169	1.35702e-27
Csgalnact2	3.80821e-37	0.22831	0.29	0.158	7.67088e-33
Pon2	2.39284e-31	0.227896	0.56	0.407	4.8199e-27
Lamp1	8.62503e-35	0.227607	0.901	0.789	1.73734e-30
Sult1a1	7.75662e-32	0.227287	0.408	0.266	1.56242e-27
Bri3	9.43691e-36	0.226872	0.966	0.903	1.90088e-31
Gadd45g	6.98913e-20	0.226722	0.584	0.461	1.40782e-15
Slc3a2	2.99761e-42	0.225337	0.314	0.172	6.03809e-38
Macf1	9.36572e-34	0.224427	0.534	0.381	1.88654e-29
Akap11	1.20088e-32	0.223924	0.287	0.161	2.41894e-28
Cd164l2	6.93697e-40	0.223635	0.161	0.056	1.39731e-35
Eif5	6.29728e-37	0.223608	0.52	0.36	1.26846e-32
Hadh	3.90067e-34	0.223455	0.684	0.526	7.85713e-30
Arg2	4.98131e-39	0.223035	0.202	0.086	1.00338e-34
Npm1	6.84741e-33	0.222779	0.87	0.747	1.37927e-28
Rps20	5.25736e-59	0.222588	0.998	0.993	1.05899e-54
Txnrd1	2.93819e-38	0.221616	0.265	0.138	5.9184e-34
Hnrnpd	2.33665e-37	0.220201	0.514	0.354	4.70672e-33
Ctnnal1	3.02047e-35	0.220106	0.279	0.153	6.08413e-31
Rpl35	2.21162e-48	0.219779	0.995	0.983	4.45487e-44
Tob2	5.4654e-43	0.219287	0.287	0.152	1.1009e-38
Rpl19	3.65579e-65	0.219129	0.999	0.994	7.36385e-61
C2cd4b	4.61733e-23	0.218318	0.53	0.401	9.3007e-19
Tef	2.07303e-42	0.217394	0.196	0.081	4.17571e-38
Arfip1	4.70159e-41	0.216805	0.382	0.232	9.4704e-37
Ehf	2.45916e-35	0.216756	0.223	0.108	4.95348e-31
Cebpa	4.62292e-27	0.216724	0.656	0.513	9.31195e-23
Uhrf1bp1l	3.63746e-31	0.216482	0.515	0.365	7.32694e-27
Gsta4	2.32619e-34	0.2162	0.538	0.383	4.68565e-30
Sephs2	4.74137e-34	0.216155	0.261	0.14	9.55055e-30
Pnisr	3.60505e-36	0.214963	0.375	0.233	7.26164e-32
Sertad1	4.65445e-26	0.214749	0.44	0.307	9.37545e-22
Hp1bp3	1.04473e-28	0.214517	0.744	0.604	2.10441e-24
Ahcyl2	5.29704e-28	0.214439	0.461	0.325	1.06698e-23
Smagp	2.27233e-38	0.213844	0.398	0.252	4.57716e-34
Sypl	3.90249e-21	0.212756	0.592	0.465	7.8608e-17
Fmo2	1.06479e-37	0.212625	0.149	0.052	2.1448e-33
Gm8797	1.58559e-30	0.212355	0.502	0.356	3.19386e-26
Atp13a3	1.27625e-21	0.211325	0.553	0.424	2.57075e-17
Vmp1	7.93822e-31	0.211036	0.38	0.245	1.599e-26
Rpl12	8.62293e-29	0.210944	0.553	0.408	1.73692e-24
Dram1	1.57924e-42	0.209927	0.995	0.973	3.18106e-38
Spag9	4.69453e-36	0.209326	0.538	0.378	9.45619e-32
AA986860	1.34517e-28	0.207542	0.448	0.311	2.70959e-24
H2-Eb1	3.12973e-23	0.207207	0.832	0.725	6.30421e-19
Cox7a2l	8.94542e-31	0.207099	0.361	0.231	1.80188e-26
Ly6c2	2.03652e-22	0.204773	0.369	0.254	4.10216e-18
Socs3	7.13334e-29	0.204464	0.279	0.165	1.43687e-24
Rps3	1.07502e-43	0.204282	0.996	0.979	2.16542e-39
Rplp0	2.51288e-63	0.203501	0.999	0.994	5.0617e-59
Uqcrh	8.24286e-31	0.203047	0.866	0.746	1.66036e-26
Rpl18a	1.58458e-53	0.202751	0.999	0.996	3.19183e-49
Cry2	1.17906e-37	0.202674	0.338	0.202	2.37498e-33
Rps3a1	1.17218e-49	0.202228	0.999	0.992	2.36112e-45
Hist1h3e	4.48232e-35	0.20045	0.186	0.082	9.02874e-31
Eif4b	1.86488e-23	0.19995	0.342	0.226	3.75642e-19
Eef1d	7.41433e-20	0.199869	0.728	0.613	1.49347e-15
Rpl29	9.89438e-37	0.199147	0.987	0.957	1.99303e-32
Acadl	7.70167e-22	0.199144	0.617	0.488	1.55135e-17
Rps24	3.11264e-61	0.197793	0.998	0.996	6.26979e-57
Rps11	2.98999e-39	0.197472	0.995	0.98	6.02273e-35
Brd1	4.1502e-25	0.197241	0.548	0.413	8.35976e-21
Aldh2	2.68512e-26	0.196727	0.74	0.606	5.40863e-22
Gnptab	3.18252e-30	0.196402	0.315	0.193	6.41055e-26
Birc6	1.64852e-29	0.196104	0.658	0.511	3.32061e-25
Foxp1	1.25315e-34	0.195971	0.597	0.441	2.52421e-30
Cd14	8.40324e-17	0.195791	0.209	0.125	1.69266e-12
Cd302	3.57861e-27	0.193625	0.273	0.163	7.2084e-23
Scnn1a	3.33335e-27	0.192004	0.391	0.263	6.71437e-23
Eif3e	3.90337e-30	0.191881	0.342	0.216	7.86256e-26
Rmdn2	4.02022e-21	0.19127	0.392	0.277	8.09794e-17
Lpin2	1.05224e-23	0.190513	0.802	0.684	2.11953e-19
Ftl1-ps1	1.52899e-27	0.190147	0.344	0.223	3.07984e-23
2023-03-07	4.02183e-21	0.190011	0.232	0.137	8.10117e-17
Nop53	4.9916e-34	0.189462	0.258	0.143	1.00546e-29
Polr2e	6.20526e-24	0.189406	0.655	0.523	1.24993e-19
Epas1	2.63442e-33	0.189314	0.511	0.365	5.30652e-29
Rps14	1.26182e-29	0.189044	0.984	0.949	2.54169e-25
Coq8b	8.17142e-34	0.189025	0.296	0.174	1.64597e-29
Nr1d2	4.40992e-34	0.188634	0.183	0.082	8.8829e-30
Nucks1	8.62797e-32	0.187732	0.468	0.327	1.73793e-27
Dazap2	7.74817e-37	0.187151	0.457	0.31	1.56071e-32
Rpl31	2.1162e-23	0.186451	0.831	0.721	4.26267e-19
Wfdc2	8.04209e-47	0.18586	1	0.999	1.61992e-42
S100g	3.38711e-20	0.184876	0.984	0.954	6.82265e-16
Itm2b	1.75238e-31	0.183977	0.984	0.947	3.52983e-27
Kdm6a	7.53365e-30	0.183675	0.144	0.057	1.5175e-25
Pmm1	2.95983e-27	0.182885	0.261	0.154	5.96199e-23
Gne	8.89583e-25	0.182025	0.177	0.088	1.79189e-20
Hmgb1	3.91276e-27	0.181795	0.921	0.833	7.88148e-23
Adssl1	1.26705e-23	0.181564	0.359	0.244	2.55222e-19
H2-D1	1.99406e-17	0.181531	0.825	0.73	4.01663e-13
Cd200	1.40886e-21	0.180969	0.557	0.432	2.83786e-17
Ldhb	1.54164e-28	0.179774	0.733	0.596	3.10533e-24
Eef2	1.01505e-24	0.179623	0.918	0.83	2.04462e-20
Wee1	1.08557e-29	0.17919	0.158	0.068	2.18666e-25
Rpl13	3.7375e-51	0.178959	1	0.998	7.52845e-47
Mfap4	3.25928e-18	0.178902	0.16	0.086	6.56517e-14
Sesn2	4.45699e-34	0.178779	0.151	0.06	8.97771e-30
Rpl15	8.98539e-29	0.178529	0.985	0.954	1.80993e-24
Gpx4	4.0332e-26	0.178045	0.958	0.894	8.12408e-22
Acaa1a	3.46478e-27	0.177847	0.619	0.48	6.9791e-23
Spry1	3.91781e-19	0.176972	0.679	0.562	7.89165e-15
Siva1	1.23248e-22	0.176639	0.68	0.553	2.48258e-18
Tacc1	2.13932e-33	0.176519	0.313	0.192	4.30924e-29
Rabac1	1.06224e-20	0.175226	0.87	0.777	2.13967e-16
Tnfsf13	2.61847e-24	0.174567	0.347	0.234	5.27439e-20
Polr3gl	4.92311e-30	0.1736	0.2	0.102	9.91661e-26
Blvrb	1.25848e-30	0.173163	0.493	0.355	2.53495e-26
Cd36	7.20261e-24	0.172723	0.884	0.784	1.45082e-19
Cldn3	5.14222e-25	0.172487	0.982	0.961	1.0358e-20
Gsk3b	3.91807e-28	0.172193	0.531	0.395	7.89217e-24
Sod1	2.16154e-23	0.172081	0.399	0.28	4.35399e-19
Eif3l	4.89244e-24	0.172057	0.337	0.226	9.85485e-20
mt-Nd4l	1.11005e-34	0.171771	0.996	0.975	2.23598e-30
Rps9	6.38936e-42	0.170983	0.999	0.996	1.28701e-37
Hist1h4c	3.8225e-30	0.170946	0.137	0.053	7.69967e-26
Ing2	1.2224e-24	0.170408	0.305	0.197	2.46228e-20
Rap1gap	5.9809e-29	0.170407	0.255	0.148	1.20473e-24
Ezr	1.88163e-31	0.169841	0.769	0.628	3.79016e-27
Ube2d3	4.18564e-28	0.169625	0.684	0.547	8.43113e-24
Tspan1	9.68425e-24	0.16857	0.205	0.114	1.9507e-19
Brd7	1.08097e-25	0.168033	0.546	0.415	2.17741e-21
Hmgcs2	1.66372e-23	0.167956	0.113	0.043	3.35124e-19
Gprc5a	1.0986e-19	0.167612	0.479	0.364	2.21291e-15
Rtn3	5.10761e-26	0.167119	0.406	0.286	1.02883e-21
B2m	2.04188e-22	0.166857	0.31	0.207	4.11297e-18
Mcfd2	9.61272e-26	0.166755	0.35	0.235	1.93629e-21
Zfp385b	6.36603e-25	0.166744	0.155	0.073	1.28231e-20
Atp9b	9.9154e-34	0.166636	0.218	0.115	1.99726e-29
Me1	4.73933e-20	0.16645	0.517	0.399	9.54643e-16
Oxa1l	2.6486e-34	0.166294	0.175	0.081	5.33508e-30
Kxd1	1.12586e-30	0.166201	0.322	0.207	2.26783e-26
Agfg1	8.58438e-31	0.16614	0.231	0.129	1.72915e-26
Serinc3	3.35373e-19	0.164989	0.355	0.252	6.75543e-15
Snhg1	3.87556e-30	0.164247	0.298	0.186	7.80655e-26
Khk	2.50531e-30	0.16353	0.224	0.124	5.04645e-26
Cox6a2	9.85043e-16	0.162759	0.365	0.27	1.98417e-11
Gdpd2	3.75808e-22	0.162505	0.166	0.086	7.5699e-18
Wapl	4.74545e-32	0.161664	0.319	0.201	9.55877e-28
Klf15	2.18228e-31	0.160398	0.165	0.076	4.39576e-27
Rdx	5.87426e-24	0.160197	0.405	0.289	1.18325e-19
Cecr2	3.05953e-24	0.159803	0.153	0.074	6.16281e-20
C3	8.4021e-20	0.159675	0.311	0.213	1.69243e-15
Thrap3	1.02447e-30	0.159571	0.384	0.26	2.06358e-26
Nptn	4.22726e-22	0.158906	0.318	0.214	8.51496e-18
Itih4	1.39621e-15	0.158868	0.193	0.119	2.81238e-11
Ccdc141	2.23329e-26	0.158545	0.416	0.295	4.49851e-22
Pcbp2	3.98213e-26	0.15777	0.492	0.365	8.02121e-22
Erbin	1.7838e-23	0.15758	0.205	0.116	3.59311e-19
Eif2s2	4.18032e-24	0.157573	0.367	0.255	8.42042e-20
Sgpp2	1.64901e-26	0.157573	0.335	0.223	3.32159e-22
Ccnl1	2.88993e-28	0.157124	0.477	0.346	5.82118e-24
Pttg1	6.37987e-24	0.156935	0.285	0.184	1.2851e-19
Tspan11	5.62725e-23	0.156731	0.648	0.523	1.1335e-18
Hes1	2.04266e-27	0.1561	0.189	0.1	4.11453e-23
Ogfrl1	2.59876e-18	0.155988	0.206	0.124	5.23468e-14
Rps6	6.74913e-22	0.155916	0.845	0.74	1.35948e-17
Spsb2	1.65834e-28	0.155532	0.211	0.116	3.3404e-24
Ndufa7	5.13585e-22	0.155492	0.92	0.839	1.03451e-17
Cat	4.24162e-15	0.155477	0.855	0.777	8.5439e-11
Tiparp	3.00547e-27	0.155209	0.219	0.123	6.05392e-23
Maf1	1.07219e-22	0.154743	0.421	0.308	2.15972e-18
Rps4x	1.64094e-32	0.154328	0.997	0.994	3.30535e-28
Tcf25	9.95422e-37	0.153542	0.71	0.558	2.00508e-32
Ddit4	2.08978e-21	0.153099	0.274	0.179	4.20944e-17
Usp8	7.16814e-20	0.151682	0.428	0.32	1.44388e-15
Pex11a	6.78703e-32	0.151445	0.243	0.141	1.36711e-27
Snw1	3.33787e-24	0.151416	0.281	0.18	6.72348e-20
Cebpb	1.26883e-25	0.15088	0.605	0.477	2.55581e-21
Pnpla2	1.03887e-22	0.150837	0.413	0.302	2.0926e-18
Snu13	1.77402e-23	0.150309	0.596	0.47	3.5734e-19
Capg	1.99578e-21	0.150148	0.203	0.118	4.02009e-17
Crb3	5.98199e-25	-0.150023	0.5	0.496	1.20495e-20
Hspg2	1.80372e-16	-0.150125	0.091	0.12	3.63323e-12
Pfdn1	5.28879e-15	-0.150283	0.219	0.252	1.06532e-10
Eif5a	3.40228e-32	-0.15113	0.811	0.773	6.85321e-28
1110065P20Rik	9.19402e-14	-0.151282	0.17	0.204	1.85195e-09
Txnl4a	1.5424e-17	-0.151431	0.105	0.14	3.10685e-13
Psmb5	1.66652e-33	-0.151476	0.61	0.583	3.35686e-29
Stip1	1.76048e-13	-0.151967	0.116	0.157	3.54613e-09
Spint2	6.35145e-22	-0.151973	0.913	0.891	1.27937e-17
Hmgn2	1.04975e-28	-0.152098	0.442	0.43	2.11452e-24
Arf1	2.85217e-33	-0.152483	0.737	0.698	5.74512e-29
AU021092	1.45762e-20	-0.152637	0.403	0.41	2.93609e-16
Ttll7	3.58355e-21	-0.153122	0.263	0.276	7.21835e-17
Lrp10	4.34041e-18	-0.15315	0.23	0.249	8.7429e-14
Isyna1	3.51849e-16	-0.154392	0.19	0.216	7.08729e-12
Mal2	6.00689e-22	-0.154675	0.353	0.358	1.20997e-17
Hyou1	3.86154e-15	-0.154852	0.111	0.146	7.7783e-11
Suclg1	1.94844e-22	-0.154925	0.527	0.527	3.92475e-18
Chchd2	3.63401e-22	-0.155367	0.979	0.966	7.31999e-18
Tagln2	5.30996e-22	-0.156519	0.868	0.836	1.06959e-17
Atp5a1	1.6734e-27	-0.156902	0.795	0.767	3.37074e-23
Lrrc8c	2.0366e-16	-0.157312	0.18	0.2	4.10232e-12
Safb	3.98039e-15	-0.15755	0.128	0.162	8.0177e-11
Tmem208	2.63504e-23	-0.157664	0.355	0.37	5.30776e-19
Aqp5	1.80382e-11	-0.158517	0.498	0.492	3.63344e-07
Ift20	1.92112e-19	-0.158742	0.69	0.681	3.86971e-15
Vgll4	7.59238e-19	-0.159659	0.262	0.286	1.52933e-14
Ndufa4	7.60329e-28	-0.159947	0.908	0.883	1.53153e-23
Arhgap31	7.59149e-23	-0.16018	0.331	0.334	1.52915e-18
Ckap4	5.03429e-18	-0.160739	0.133	0.168	1.01406e-13
Atp8a1	3.69151e-21	-0.162269	0.776	0.753	7.4358e-17
Calm3	3.5816e-17	-0.16256	0.283	0.31	7.21443e-13
Clstn1	2.11851e-16	-0.162786	0.258	0.282	4.26732e-12
Plbd1	1.32225e-16	-0.162867	0.1	0.147	2.66341e-12
Cib1	2.55509e-28	-0.162936	0.298	0.311	5.14673e-24
Chsy1	1.33695e-16	-0.164089	0.288	0.305	2.69302e-12
Mrpl20	1.41571e-29	-0.16426	0.38	0.387	2.85167e-25
Wdr83os	9.89549e-28	-0.164539	0.353	0.363	1.99325e-23
Acly	6.20756e-28	-0.164846	0.491	0.477	1.25039e-23
Cope	5.776e-24	-0.166231	0.554	0.557	1.16346e-19
Smim19	5.91363e-19	-0.166426	0.141	0.175	1.19118e-14
H13	2.55345e-26	-0.167623	0.385	0.388	5.14341e-22
Calr	1.07993e-22	-0.167918	0.266	0.284	2.17531e-18
Taf10	2.70277e-30	-0.16837	0.598	0.585	5.44418e-26
Oaz1	1.00524e-28	-0.168611	0.995	0.985	2.02486e-24
Rbm5	5.03015e-19	-0.168733	0.202	0.232	1.01322e-14
Myh9	3.1088e-19	-0.169059	0.504	0.506	6.26205e-15
Drap1	6.48037e-28	-0.169896	0.706	0.687	1.30534e-23
Atp5o	6.96657e-29	-0.169933	0.753	0.729	1.40328e-24
Nedd8	4.33869e-27	-0.17046	0.564	0.555	8.73943e-23
Atp5g1	1.13568e-24	-0.170568	0.538	0.544	2.28759e-20
Kcnc3	2.90593e-23	-0.172471	0.461	0.45	5.85341e-19
Sh2d4a	3.34215e-25	-0.172563	0.215	0.237	6.7321e-21
Coa3	4.68999e-30	-0.172733	0.483	0.484	9.44704e-26
Met	9.90961e-21	-0.172873	0.483	0.492	1.99609e-16
Ppp1r1b	1.67615e-15	-0.173051	0.232	0.258	3.37627e-11
Ltbp3	1.1491e-23	-0.173138	0.329	0.337	2.31464e-19
Mlf2	4.16176e-29	-0.173275	0.479	0.477	8.38303e-25
Lsm4	1.30535e-17	-0.173343	0.188	0.229	2.62936e-13
D8Ertd738e	1.35967e-32	-0.17338	0.723	0.705	2.73878e-28
Dbi	5.18916e-21	-0.173488	0.902	0.881	1.04525e-16
Snx3	1.24924e-30	-0.174702	0.49	0.494	2.51635e-26
Cycs	1.84112e-28	-0.175193	0.482	0.487	3.70856e-24
Bmp4	1.09381e-16	-0.176309	0.117	0.162	2.20326e-12
Trp53inp2	2.08362e-22	-0.176604	0.143	0.179	4.19704e-18
Grasp	1.1392e-17	-0.176966	0.171	0.202	2.29468e-13
Arglu1	4.5676e-26	-0.178151	0.609	0.593	9.20052e-22
Rnaset2b	2.59705e-30	-0.178171	0.493	0.494	5.23123e-26
Actn4	1.91534e-27	-0.178309	0.616	0.593	3.85806e-23
Tinag	2.34534e-23	-0.179093	0.21	0.244	4.72421e-19
Manf	4.33578e-18	-0.179203	0.299	0.329	8.73356e-14
Cmtm8	3.95286e-22	-0.179361	0.826	0.817	7.96224e-18
Slc35b1	6.04809e-21	-0.180173	0.21	0.244	1.21827e-16
Psma2	3.6762e-29	-0.180986	0.566	0.566	7.40497e-25
Ndufa1	1.45762e-27	-0.182957	0.608	0.609	2.93609e-23
Fat1	7.16639e-26	-0.183627	0.252	0.276	1.44353e-21
Prdx2	2.11812e-31	-0.184565	0.716	0.702	4.26652e-27
Cdh16	2.71553e-19	-0.185499	0.084	0.133	5.4699e-15
Sftpc	3.80016e-164	-0.185682	1	1	7.65467e-160
Lratd2	2.3242e-18	-0.186708	0.129	0.182	4.68163e-14
Gm19990	3.69731e-13	-0.187228	0.11	0.163	7.44749e-09
Fads2	3.11138e-18	-0.187358	0.083	0.134	6.26725e-14
Ucp2	3.87498e-18	-0.188042	0.669	0.674	7.80536e-14
Tubb4b	3.22118e-24	-0.188121	0.748	0.737	6.48843e-20
Cthrc1	9.04778e-18	-0.18825	0.152	0.2	1.8225e-13
Pomp	1.454e-30	-0.188412	0.501	0.509	2.9288e-26
Col1a1	3.44269e-12	-0.18844	0.182	0.155	6.93461e-08
Mien1	1.51169e-33	-0.189064	0.399	0.405	3.045e-29
Ppp1r14c	2.55489e-29	-0.189766	0.992	0.983	5.14631e-25
Elob	6.04026e-27	-0.19107	0.812	0.81	1.21669e-22
Spcs2	2.13269e-31	-0.191195	0.531	0.527	4.29588e-27
Selenow	1.24264e-29	-0.191331	0.809	0.788	2.50305e-25
Cfl1	3.21111e-31	-0.191466	0.67	0.658	6.46814e-27
Ldha	5.55518e-33	-0.19161	0.888	0.863	1.11898e-28
Gm28592	6.02884e-20	-0.193964	0.064	0.12	1.21439e-15
Naa38	1.73125e-28	-0.19421	0.39	0.41	3.48726e-24
Ctsc	2.35277e-21	-0.194844	0.892	0.875	4.73919e-17
Plk2	4.81113e-14	-0.195241	0.074	0.119	9.69107e-10
Bcl6	3.08021e-22	-0.19603	0.081	0.136	6.20446e-18
2610028H24Rik	3.21598e-14	-0.196419	0.122	0.163	6.47795e-10
Rnaset2a	1.24209e-36	-0.197169	0.912	0.882	2.50195e-32
Ppib	1.35176e-30	-0.198348	0.927	0.918	2.72284e-26
Edf1	4.05565e-31	-0.200491	0.771	0.769	8.16929e-27
Sorl1	4.17608e-22	-0.201153	0.285	0.315	8.41189e-18
Lurap1l	1.96511e-21	-0.201321	0.162	0.205	3.95833e-17
Mmp15	7.29928e-31	-0.201747	0.564	0.553	1.47029e-26
Tmem238	4.36911e-27	-0.202359	0.559	0.578	8.8007e-23
Higd1a	1.43935e-31	-0.20312	0.749	0.741	2.89927e-27
Ndufs6	3.9766e-25	-0.203468	0.355	0.379	8.01007e-21
Tma7	2.34459e-35	-0.203969	0.461	0.467	4.72271e-31
Dapk1	1.46703e-24	-0.204748	0.493	0.505	2.95503e-20
Chd3	6.36369e-21	-0.205086	0.47	0.49	1.28184e-16
Rpp25l	6.92671e-24	-0.206444	0.216	0.264	1.39525e-19
Ndufb8	1.02471e-38	-0.206954	0.67	0.663	2.06407e-34
Foxp4	9.90351e-22	-0.208539	0.317	0.345	1.99486e-17
Fkbp4	1.91861e-27	-0.208907	0.669	0.675	3.86465e-23
Mlec	4.15601e-24	-0.208976	0.276	0.312	8.37146e-20
Uqcc2	7.95629e-33	-0.211209	0.357	0.383	1.60264e-28
Krt7	4.71628e-17	-0.214901	0.287	0.318	9.5e-13
Pdlim1	1.6164e-22	-0.215362	0.224	0.265	3.25592e-18
Atp6v1g1	1.39892e-28	-0.216941	0.914	0.916	2.81785e-24
Ppia	2.68741e-43	-0.21823	0.996	0.992	5.41324e-39
S100a10	4.62296e-22	-0.219053	0.44	0.464	9.31203e-18
Krtcap2	1.89067e-30	-0.219249	0.718	0.723	3.80837e-26
Ank3	1.19183e-23	-0.219753	0.669	0.668	2.40071e-19
Chordc1	7.2415e-23	-0.220555	0.15	0.209	1.45865e-18
Taldo1	9.90802e-29	-0.222402	0.453	0.488	1.99577e-24
Polr2l	3.79187e-27	-0.223907	0.571	0.593	7.63796e-23
Crlf1	1.4584e-29	-0.224653	0.252	0.296	2.93765e-25
Calm1	5.23675e-26	-0.230367	0.939	0.946	1.05484e-21
Col3a1	1.78109e-12	-0.230406	0.249	0.254	3.58764e-08
Sec61b	3.4451e-30	-0.231441	0.864	0.865	6.93947e-26
Matn4	1.04002e-25	-0.23184	0.255	0.301	2.09491e-21
Tmem258	1.13801e-37	-0.23301	0.673	0.676	2.2923e-33
Mydgf	1.6645e-33	-0.234078	0.352	0.394	3.35279e-29
Tppp3	1.44723e-26	-0.235028	0.043	0.102	2.91515e-22
Lamb1	1.19755e-25	-0.235416	0.084	0.148	2.41223e-21
Rpn1	5.15823e-24	-0.236776	0.32	0.377	1.03902e-19
Cldn18	7.86847e-31	-0.237093	0.933	0.929	1.58495e-26
Fkbp2	2.67217e-38	-0.237337	0.615	0.613	5.38255e-34
Hsp90b1	7.54351e-36	-0.244699	0.84	0.834	1.51949e-31
Ptprf	2.74752e-34	-0.244921	0.76	0.755	5.53433e-30
Dnaja1	3.20514e-35	-0.244927	0.679	0.684	6.45612e-31
Anxa2	3.4385e-32	-0.250972	0.836	0.836	6.92616e-28
Cd9	5.76421e-38	-0.25154	0.814	0.814	1.16108e-33
Hdc	8.45612e-15	-0.252981	0.218	0.259	1.70332e-10
Cryab	6.67458e-23	-0.255071	0.141	0.207	1.34446e-18
Timm13	1.88083e-36	-0.255315	0.675	0.695	3.78856e-32
P4hb	1.99309e-41	-0.25679	0.764	0.755	4.01467e-37
Txn1	4.95232e-45	-0.260799	0.978	0.973	9.97545e-41
P4ha1	2.57109e-30	-0.263049	0.269	0.33	5.17895e-26
Sox4	2.69482e-24	-0.263181	0.223	0.274	5.42818e-20
Nnat	4.3532e-16	-0.264007	0.119	0.165	8.76866e-12
Nme2	1.0408e-42	-0.26459	0.865	0.86	2.09648e-38
Pdia6	1.27108e-36	-0.265797	0.643	0.664	2.56033e-32
Smdt1	1.94852e-40	-0.267677	0.706	0.728	3.9249e-36
Actb	1.47594e-39	-0.26885	0.994	0.995	2.97298e-35
Ostc	6.37872e-40	-0.268869	0.545	0.573	1.28486e-35
Ddost	1.7004e-44	-0.274801	0.553	0.58	3.42511e-40
Tent5a	1.39682e-27	-0.275645	0.146	0.22	2.81361e-23
Plin2	9.30774e-32	-0.282636	0.37	0.43	1.87486e-27
Scd2	1.15314e-35	-0.28503	0.611	0.618	2.32277e-31
Nme1	1.99153e-39	-0.291218	0.249	0.32	4.01154e-35
Uqcrq	6.32566e-41	-0.291853	0.699	0.734	1.27418e-36
Flna	2.36723e-24	-0.292771	0.228	0.299	4.7683e-20
Tuba1b	9.99472e-46	-0.307664	0.519	0.559	2.01324e-41
1110008P14Rik	4.83251e-44	-0.308558	0.445	0.505	9.73412e-40
Id3	4.24888e-16	-0.309077	0.136	0.2	8.55852e-12
Serf2	5.19708e-61	-0.310918	0.945	0.944	1.04685e-56
Mal	1.51053e-39	-0.313746	0.462	0.527	3.04267e-35
Pgc	2.6933e-28	-0.322616	0.11	0.186	5.42511e-24
Igfbp7	1.55633e-41	-0.333276	0.844	0.879	3.13491e-37
Stmn1	3.93715e-42	-0.334178	0.129	0.231	7.93061e-38
Bambi	2.51838e-39	-0.338276	0.43	0.496	5.07278e-35
Clic3	9.3367e-37	-0.338782	0.586	0.637	1.88069e-32
Trf	3.55445e-49	-0.342042	0.932	0.914	7.15974e-45
Bsg	4.08289e-80	-0.342367	0.974	0.966	8.22416e-76
Lgi3	9.93355e-53	-0.346616	0.876	0.902	2.00091e-48
Sec14l3	1.29972e-30	-0.360046	0.282	0.385	2.61802e-26
Eif2s3y	4.20181e-119	-0.367404	0	0.131	8.46371e-115
Col4a2	2.81254e-49	-0.369854	0.502	0.555	5.66529e-45
Dad1	6.66251e-69	-0.370621	0.803	0.835	1.34203e-64
Scd1	9.75145e-30	-0.40648	0.928	0.891	1.96423e-25
Azin1	5.17488e-46	-0.411742	0.292	0.407	1.04238e-41
Col4a1	2.97583e-62	-0.421614	0.629	0.675	5.99422e-58
Areg	2.87886e-22	-0.436827	0.099	0.177	5.79889e-18
Bcam	1.33182e-69	-0.43829	0.674	0.752	2.68268e-65
Ssr2	9.26736e-96	-0.440337	0.782	0.815	1.86672e-91
Myl6	7.82292e-100	-0.441083	0.96	0.968	1.57577e-95
Gm42418	5.65167e-43	-0.460166	1	1	1.13842e-38
Serpinh1	7.80631e-71	-0.463275	0.385	0.506	1.57242e-66
Rsrp1	8.96658e-82	-0.470298	0.635	0.719	1.80614e-77
Adamts1	2.89284e-47	-0.480078	0.184	0.281	5.82704e-43
Hspa8	1.30604e-105	-0.485181	0.928	0.947	2.63075e-101
Phlda1	1.23264e-49	-0.509302	0.487	0.601	2.48291e-45
Alad	4.69376e-112	-0.533125	0.609	0.7	9.45464e-108
Rasl11a	2.47719e-60	-0.540143	0.431	0.559	4.98979e-56
Sparc	4.24115e-105	-0.541591	0.751	0.836	8.54295e-101
Lars2	3.46018e-35	-0.556712	0.914	0.909	6.96984e-31
Chia1	3.66034e-46	-0.573979	0.284	0.4	7.37302e-42
Tmsb10	9.5905e-122	-0.580183	0.905	0.947	1.93181e-117
Ager	1.61074e-167	-0.595748	0.946	0.974	3.2445e-163
AY036118	2.00098e-119	-0.808063	0.99	0.998	4.03058e-115

## Sheet: S.Table 5. qPCR primers
Primer Name	Sequence
Ms_Gli1_Forward	5’ CGCCCCGACGGAGGTCTCTT 3’
Ms_Gli1_Reverse	5’ GCTGGCCGTCCCAACTGCTT 3’
Ms_Hhip_Forward	5’ GAAACGGCTACTACACCCCC 3’
Ms_Hhip_Reverse	5’ TGGCTCACACTTGGCAATTC 3’
Ms_Acta2_Forward	5’ ACTCTCTTCCAGCCATCTTTCA 3’
Ms_Acta2_Reverse	5’ ATAGGTGGTTTCGTGGATGC 3’
Ms_Igf1_Forward	5’ CTGGACCAGAGACCCTTTGC 3’
Ms_Igf1_Reverse	5’ GGACGGGGACTTCTGAGTCTT 3’
Ms_Cdkn1a_Forward	5’ CCTGGTGATGTCCGACCTG 3’
Ms_Cdkn1a_Reverse	5’ CCATGAGCGCATCGCAATC 3’
Ms_Gapdh_Forward	5’ CCCCAGCAAGGACACTGAGCAAGAG 3’
Ms_Gapdh_Reverse	5’ GGCCCCTCCTGTTATTATGGGGGT 3’
Ms_Hgf_Forward	5’ TCGGATAGGAGCCACAAGGA 3’
Ms_Hgf_Reverse	5’ GCCGGGCTGAAAGAATCAAAG 3’
Ms_Cdkn2a_Forward	5’ TCCTCGCAGTTCGAATCTG 3’
Ms_Cdkn2a_Reverse	5’ AACTCTTTCGGTCGTACCCC 3’
Ms_Wnt2_Forward	5’ CTGATGTAGACGCAAGGGGG 3’
Ms_Wnt2_Reverse	5’ CCTGTAGCTCTCATGTACCACC 3’
